# Supplementary material for: Bis(acetato-κO)bis­(4,5-dimethyl­benzene-1,2-diamine-κN)zinc
Source: Acta Crystallogr Sect E Struct Rep Online. 2012 Jul 10;68(Pt 8):m1040. doi: 10.1107/S160053681203036X (PMC3414110; doi:10.1107/S160053681203036X)
Supplement: Supplementary file 1 [file e-68-m1040-sup1.cif]

##############################################################################
#                                                                            #
# This CIF contains the data in a paper accepted for publication in          #
# Acta Crystallographica Section E. It conforms to the requirements of       #
# Notes for Authors for Acta Crystallographica Section E, and has been       #
# peer reviewed under the auspices of the IUCr Commission on Journals.       #
#                                                                            #
# Full details of the Crystallographic Information File format               #
# are given in the paper "The Crystallographic Information File (CIF):       #
# a New Standard Archive File for Crystallography" by S. R. Hall, F. H.      #
# Allen and I. D. Brown [Acta Cryst. (1991), A47, 655-685].                  #
#                                                                            #
# The current version of the core CIF dictionary is obtainable from          #
# ftp://ftp.iucr.org/pub/cif_core.dic.                                       #
#                                                                            #
# Software is freely available for graphical display of the structure(s)     #
# in this CIF. For information consult the CIF software page                 #
# http://www.iucr.org/resources/cif/software.                                #
#                                                                            #
# This file may be used for bona fide research purposes within the           #
# scientific community so long as proper attribution is given to the journal # 
# article from which it was obtained.                                        #
#                                                                            #
##############################################################################
data_I
_audit_creation_method     SHELXL-97
_chemical_name_systematic
;
Bis(acetato-\k<i>O</i>)bis(4,5-dimethylbenzene-1,2-diamine-\k<i>N</i>)zinc
;
_chemical_name_common
;
;
_chemical_formula_moiety     'C20 H30 N4 O4 Zn'
_chemical_formula_sum     'C20 H30 N4 O4 Zn'
_chemical_formula_iupac     '[Zn (C2 H3 O2)2 (C8 H12 N2)2]'
_chemical_formula_weight     455.85
_chemical_melting_point     ?
_symmetry_cell_setting     monoclinic
_symmetry_space_group_name_H-M     'C 2/c'
_symmetry_space_group_name_hall     -C2yc
loop_
    _symmetry_equiv_pos_as_xyz
    'x, y, z'
    '-x, y, -z+1/2'
    'x+1/2, y+1/2, z'
    '-x+1/2, y+1/2, -z+1/2'
    '-x, -y, -z'
    'x, -y, z-1/2'
    '-x+1/2, -y+1/2, -z'
    'x+1/2, -y+1/2, z-1/2'
_cell_length_a     18.432(3)
_cell_length_b     4.7414(6)
_cell_length_c     25.740(4)
_cell_angle_alpha     90.00
_cell_angle_beta     92.284(4)
_cell_angle_gamma     90.00
_cell_volume     2247.8(5)
_cell_formula_units_Z     4
_cell_measurement_reflns_used     5876
_cell_measurement_theta_min     2.66
_cell_measurement_theta_max     24.96
_cell_measurement_temperature     200(2)
_exptl_crystal_description     plate
_exptl_crystal_colour     colourless
_exptl_crystal_size_max     0.80
_exptl_crystal_size_mid     0.30
_exptl_crystal_size_min     0.20
_exptl_crystal_density_diffrn     1.347
_exptl_crystal_density_meas     ?
_exptl_crystal_density_method     'not measured'
_exptl_crystal_F_000     960
_exptl_absorpt_coefficient_mu     1.124
_exptl_absorpt_correction_type     multi-scan
_exptl_absorpt_process_details     '(SADABS; Sheldrick, 2008<i>b</i>)'
_exptl_absorpt_correction_T_min     0.4666
_exptl_absorpt_correction_T_max     0.8064
_exptl_special_details     ?
_diffrn_ambient_temperature     200(2)
_diffrn_radiation_type     MoK\a
_diffrn_radiation_wavelength     0.71073
_diffrn_radiation_source     'fine-focus sealed tube'
_diffrn_radiation_monochromator     graphite
_diffrn_measurement_device_type     'Bruker SMART X2S benchtop'
_diffrn_measurement_method     '\w scans'
_diffrn_detector_area_resol_mean     ?
_diffrn_reflns_number     11403
_diffrn_reflns_av_R_equivalents     0.0458
_diffrn_reflns_av_sigmaI/netI     0.0290
_diffrn_reflns_theta_min     2.67
_diffrn_reflns_theta_max     25.00
_diffrn_reflns_theta_full     25.00
_diffrn_measured_fraction_theta_max     0.997
_diffrn_measured_fraction_theta_full     0.997
_diffrn_reflns_limit_h_min     -21
_diffrn_reflns_limit_h_max     21
_diffrn_reflns_limit_k_min     -5
_diffrn_reflns_limit_k_max     5
_diffrn_reflns_limit_l_min     -28
_diffrn_reflns_limit_l_max     30
_refine_special_details
;
Refinement of <i>F</i>^2^ against ALL reflections. The weighted <i>R</i>-factor
<i>wR</i> and goodness of fit <i>S</i> are based on <i>F</i>^2^, conventional
<i>R</i>-factors <i>R</i> are based on <i>F</i>, with <i>F</i> set to zero for
negative <i>F</i>^2^. The threshold expression of <i>F</i>^2^ >
\s(<i>F</i>^2^) is used only for calculating <i>R</i>-factors(gt) <i>etc</i>.
and is not relevant to the choice of reflections for refinement.
<i>R</i>-factors based on <i>F</i>^2^ are statistically about twice as large
as those based on <i>F</i>, and <i>R</i>- factors based on ALL data will be
even larger.
;
_reflns_number_total     1986
_reflns_number_gt     1905
_reflns_threshold_expression     I>2sigma(I)
_refine_ls_structure_factor_coef     Fsqd
_refine_ls_matrix_type     full
_refine_ls_R_factor_all     0.0380
_refine_ls_R_factor_gt     0.0363
_refine_ls_wR_factor_gt     0.0931
_refine_ls_wR_factor_ref     0.0944
_refine_ls_goodness_of_fit_ref     1.120
_refine_ls_restrained_S_all     1.120
_refine_ls_number_reflns     1986
_refine_ls_number_parameters     151
_refine_ls_number_restraints     0
_refine_ls_hydrogen_treatment     mixed
_refine_ls_weighting_scheme     calc
_refine_ls_weighting_details
         'calc w=1/[\s^2^(Fo^2^)+(0.0434P)^2^+4.1592P] where P=(Fo^2^+2Fc^2^)/3'
_atom_sites_solution_hydrogens     geom
_atom_sites_solution_primary     direct
_atom_sites_solution_secondary     difmap
_refine_ls_shift/su_max     0.000
_refine_ls_shift/su_mean     0.000
_refine_diff_density_max     0.669
_refine_diff_density_min     -0.370
_refine_ls_extinction_method     none
_refine_ls_extinction_coef     ?
loop_
    _atom_type_symbol
    _atom_type_description
    _atom_type_scat_dispersion_real
    _atom_type_scat_dispersion_imag
    _atom_type_scat_source
    'C' 'C' 0.0033 0.0016
                         'International Tables Vol C Tables 4.2.6.8 and 6.1.1.4'
    'H' 'H' 0.0000 0.0000
                         'International Tables Vol C Tables 4.2.6.8 and 6.1.1.4'
    'N' 'N' 0.0061 0.0033
                         'International Tables Vol C Tables 4.2.6.8 and 6.1.1.4'
    'O' 'O' 0.0106 0.0060
                         'International Tables Vol C Tables 4.2.6.8 and 6.1.1.4'
    'Zn' 'Zn' 0.2839 1.4301
                         'International Tables Vol C Tables 4.2.6.8 and 6.1.1.4'
_computing_data_collection     'APEX2 (Bruker, 2010)'
_computing_cell_refinement     'SAINT (Bruker 2009)'
_computing_data_reduction     'SAINT (Bruker 2009)'
_computing_structure_solution     'SHELXS97 (Sheldrick, 2008<i>a</i>)'
_computing_structure_refinement     'SHELXL97 (Sheldrick, 2008<i>a</i>)'
_computing_molecular_graphics
                'XSHELL (Bruker, 2004) and Mercury (Macrae <i>et al.</i>, 2008)'
_computing_publication_material     'publCIF (Westrip, 2010)'
loop_
    _atom_site_type_symbol
    _atom_site_label
    _atom_site_fract_x
    _atom_site_fract_y
    _atom_site_fract_z
    _atom_site_U_iso_or_equiv
    _atom_site_adp_type
    _atom_site_calc_flag
    _atom_site_refinement_flags
    _atom_site_occupancy
    _atom_site_symmetry_multiplicity
    _atom_site_disorder_assembly
    _atom_site_disorder_group
    Zn Zn1 0.5000 0.21781(8) 0.2500 0.02608(16) Uani d S 1 2 . .
    O O1 0.53194(10) 0.4948(4) 0.30352(6) 0.0343(4) Uani d . 1 1 . .
    O O2 0.60458(11) 0.1492(4) 0.33024(7) 0.0421(5) Uani d . 1 1 . .
    N N1 0.56934(12) -0.0427(5) 0.21196(8) 0.0281(5) Uani d . 1 1 . .
    N N2 0.69849(13) 0.2531(6) 0.23902(9) 0.0360(6) Uani d . 1 1 . .
    C C1 0.60972(12) 0.0974(5) 0.17273(9) 0.0262(5) Uani d . 1 1 . .
    C C2 0.67121(13) 0.2524(5) 0.18723(10) 0.0279(6) Uani d . 1 1 . .
    C C3 0.70681(14) 0.3968(6) 0.14856(10) 0.0344(6) Uani d . 1 1 . .
    H H3 0.7496 0.4999 0.1579 0.041 Uiso calc R 1 1 . .
    C C4 0.68215(14) 0.3954(7) 0.09706(10) 0.0364(6) Uani d . 1 1 . .
    C C5 0.61975(15) 0.2423(7) 0.08302(10) 0.0383(7) Uani d . 1 1 . .
    C C6 0.58503(14) 0.0931(7) 0.12132(10) 0.0351(6) Uani d . 1 1 . .
    H H6 0.5431 -0.0149 0.1119 0.042 Uiso calc R 1 1 . .
    C C7 0.5892(2) 0.2368(9) 0.02749(12) 0.0659(12) Uani d . 1 1 . .
    H H7A 0.5444 0.1254 0.0258 0.099 Uiso calc R 1 1 . .
    H H7B 0.6248 0.1515 0.0049 0.099 Uiso calc R 1 1 . .
    H H7C 0.5787 0.4298 0.0159 0.099 Uiso calc R 1 1 . .
    C C8 0.72326(19) 0.5613(8) 0.05768(12) 0.0553(9) Uani d . 1 1 . .
    H H8A 0.7708 0.6160 0.0729 0.083 Uiso calc R 1 1 . .
    H H8B 0.6957 0.7310 0.0478 0.083 Uiso calc R 1 1 . .
    H H8C 0.7300 0.4446 0.0268 0.083 Uiso calc R 1 1 . .
    C C9 0.57583(14) 0.3768(6) 0.33792(9) 0.0308(6) Uani d . 1 1 . .
    C C10 0.58890(18) 0.5363(7) 0.38778(11) 0.0488(8) Uani d . 1 1 . .
    H H10A 0.6249 0.4360 0.4099 0.073 Uiso calc R 1 1 . .
    H H10B 0.5433 0.5516 0.4059 0.073 Uiso calc R 1 1 . .
    H H10C 0.6070 0.7256 0.3801 0.073 Uiso calc R 1 1 . .
    H H1A 0.5413(19) -0.167(7) 0.1990(12) 0.045(9) Uiso d . 1 1 . .
    H H1B 0.5973(17) -0.120(7) 0.2345(12) 0.039(8) Uiso d . 1 1 . .
    H H2A 0.6658(18) 0.234(6) 0.2628(12) 0.039(9) Uiso d . 1 1 . .
    H H2B 0.7263(18) 0.383(8) 0.2448(12) 0.042(9) Uiso d . 1 1 . .
loop_
    _atom_site_aniso_label
    _atom_site_aniso_U_11
    _atom_site_aniso_U_22
    _atom_site_aniso_U_33
    _atom_site_aniso_U_12
    _atom_site_aniso_U_13
    _atom_site_aniso_U_23
    Zn1 0.0257(2) 0.0218(2) 0.0310(2) 0.000 0.00465(15) 0.000
    O1 0.0391(10) 0.0294(10) 0.0338(9) 0.0044(8) -0.0066(7) -0.0022(8)
    O2 0.0462(12) 0.0404(13) 0.0398(10) 0.0137(10) 0.0034(8) 0.0026(9)
    N1 0.0235(10) 0.0279(13) 0.0330(11) -0.0022(10) 0.0030(9) 0.0003(9)
    N2 0.0251(11) 0.0492(17) 0.0336(12) -0.0046(11) -0.0011(10) 0.0021(10)
    C1 0.0210(11) 0.0258(13) 0.0323(12) 0.0021(10) 0.0053(9) -0.0003(10)
    C2 0.0213(12) 0.0306(15) 0.0319(12) 0.0030(10) 0.0022(9) -0.0002(10)
    C3 0.0232(12) 0.0393(16) 0.0410(14) -0.0057(12) 0.0055(10) -0.0013(12)
    C4 0.0315(14) 0.0424(17) 0.0360(13) 0.0002(13) 0.0101(11) 0.0045(12)
    C5 0.0327(14) 0.0525(19) 0.0297(13) -0.0007(13) 0.0026(11) 0.0009(12)
    C6 0.0260(13) 0.0440(17) 0.0355(13) -0.0073(12) 0.0033(10) -0.0067(12)
    C7 0.053(2) 0.110(4) 0.0338(16) -0.014(2) -0.0010(14) 0.0017(18)
    C8 0.0550(19) 0.066(2) 0.0455(17) -0.0125(18) 0.0163(14) 0.0110(16)
    C9 0.0298(13) 0.0311(15) 0.0314(12) -0.0015(11) 0.0017(10) 0.0037(11)
    C10 0.066(2) 0.0427(19) 0.0368(15) 0.0084(16) -0.0131(14) -0.0038(13)
_geom_special_details
;
All e.s.d.'s (except the e.s.d. in the dihedral angle between two l.s. planes)
are estimated using the full covariance matrix. The cell e.s.d.'s are taken
into account individually in the estimation of e.s.d.'s in distances, angles
and torsion angles; correlations between e.s.d.'s in cell parameters are only
used when they are defined by crystal symmetry. An approximate (isotropic)
treatment of cell e.s.d.'s is used for estimating e.s.d.'s involving l.s.
planes.
;
loop_
    _geom_bond_atom_site_label_1
    _geom_bond_atom_site_label_2
    _geom_bond_site_symmetry_2
    _geom_bond_distance
    _geom_bond_publ_flag
    Zn1 O1 . 1.9759(18) ?
    Zn1 O1 2_655 1.9759(18) ?
    Zn1 N1 . 2.054(2) ?
    Zn1 N1 2_655 2.054(2) ?
    O1 C9 . 1.302(3) ?
    O2 C9 . 1.222(3) ?
    N1 C1 . 1.441(3) ?
    N1 H1A . 0.84(4) ?
    N1 H1B . 0.84(3) ?
    N2 C2 . 1.406(3) ?
    N2 H2A . 0.88(3) ?
    N2 H2B . 0.81(4) ?
    C1 C6 . 1.382(3) ?
    C1 C2 . 1.389(4) ?
    C2 C3 . 1.394(4) ?
    C3 C4 . 1.384(4) ?
    C3 H3 . 0.9500 ?
    C4 C5 . 1.395(4) ?
    C4 C8 . 1.511(4) ?
    C5 C6 . 1.390(4) ?
    C5 C7 . 1.516(4) ?
    C6 H6 . 0.9500 ?
    C7 H7A . 0.9800 ?
    C7 H7B . 0.9800 ?
    C7 H7C . 0.9800 ?
    C8 H8A . 0.9800 ?
    C8 H8B . 0.9800 ?
    C8 H8C . 0.9800 ?
    C9 C10 . 1.501(4) ?
    C10 H10A . 0.9800 ?
    C10 H10B . 0.9800 ?
    C10 H10C . 0.9800 ?
loop_
    _geom_angle_atom_site_label_1
    _geom_angle_atom_site_label_2
    _geom_angle_atom_site_label_3
    _geom_angle_site_symmetry_1
    _geom_angle_site_symmetry_3
    _geom_angle
    _geom_angle_publ_flag
    O1 Zn1 O1 . 2_655 96.70(10) ?
    O1 Zn1 N1 . . 123.94(8) ?
    O1 Zn1 N1 2_655 . 103.95(8) ?
    O1 Zn1 N1 . 2_655 103.95(8) ?
    O1 Zn1 N1 2_655 2_655 123.94(8) ?
    N1 Zn1 N1 . 2_655 106.06(13) ?
    C9 O1 Zn1 . . 110.40(17) ?
    C1 N1 Zn1 . . 113.93(17) ?
    C1 N1 H1A . . 112(2) ?
    Zn1 N1 H1A . . 103(2) ?
    C1 N1 H1B . . 111(2) ?
    Zn1 N1 H1B . . 108(2) ?
    H1A N1 H1B . . 109(3) ?
    C2 N2 H2A . . 115(2) ?
    C2 N2 H2B . . 112(2) ?
    H2A N2 H2B . . 113(3) ?
    C6 C1 C2 . . 119.9(2) ?
    C6 C1 N1 . . 120.3(2) ?
    C2 C1 N1 . . 119.6(2) ?
    C1 C2 C3 . . 118.1(2) ?
    C1 C2 N2 . . 120.9(2) ?
    C3 C2 N2 . . 121.0(2) ?
    C4 C3 C2 . . 122.4(2) ?
    C4 C3 H3 . . 118.8 ?
    C2 C3 H3 . . 118.8 ?
    C3 C4 C5 . . 119.1(2) ?
    C3 C4 C8 . . 119.1(3) ?
    C5 C4 C8 . . 121.8(3) ?
    C6 C5 C4 . . 118.6(2) ?
    C6 C5 C7 . . 119.7(3) ?
    C4 C5 C7 . . 121.7(3) ?
    C1 C6 C5 . . 121.9(2) ?
    C1 C6 H6 . . 119.1 ?
    C5 C6 H6 . . 119.1 ?
    C5 C7 H7A . . 109.5 ?
    C5 C7 H7B . . 109.5 ?
    H7A C7 H7B . . 109.5 ?
    C5 C7 H7C . . 109.5 ?
    H7A C7 H7C . . 109.5 ?
    H7B C7 H7C . . 109.5 ?
    C4 C8 H8A . . 109.5 ?
    C4 C8 H8B . . 109.5 ?
    H8A C8 H8B . . 109.5 ?
    C4 C8 H8C . . 109.5 ?
    H8A C8 H8C . . 109.5 ?
    H8B C8 H8C . . 109.5 ?
    O2 C9 O1 . . 122.1(2) ?
    O2 C9 C10 . . 121.8(2) ?
    O1 C9 C10 . . 116.1(2) ?
    C9 C10 H10A . . 109.5 ?
    C9 C10 H10B . . 109.5 ?
    H10A C10 H10B . . 109.5 ?
    C9 C10 H10C . . 109.5 ?
    H10A C10 H10C . . 109.5 ?
    H10B C10 H10C . . 109.5 ?
loop_
    _geom_hbond_atom_site_label_D
    _geom_hbond_atom_site_label_H
    _geom_hbond_atom_site_label_A
    _geom_hbond_site_symmetry_A
    _geom_hbond_distance_DH
    _geom_hbond_distance_HA
    _geom_hbond_distance_DA
    _geom_hbond_angle_DHA
    N1 H1A O1 2_645 0.84(4) 2.10(4) 2.897(3) 158(3)
    N2 H2A O2 . 0.88(3) 2.15(3) 3.013(3) 168(3)
    N2 H2B N2 4_655 0.81(4) 2.26(4) 3.076(3) 179(3)
_iucr_refine_instructions_details
;
TITL Zn(Me2DAB)2(OAc)2 in C2/c
CELL 0.71073 18.4324 4.7414 25.7402 90.000 92.284 90.000
ZERR 4.00 0.0025 0.0006 0.0035 0.000 0.004 0.000
LATT 7
SYMM -x, y, -z+1/2
SFAC C  H  N  O  Zn
UNIT 80  120  16  16  4
OMIT 0 0 2
OMIT 2 0 0
OMIT 1 3 4
OMIT -3 3 5
L.S. 10
ACTA
BOND $H
EQIV $1 -x+1, y-1, -z+1/2
EQIV $2 -x+3/2, y+1/2, -z+1/2
HTAB
HTAB N1 O1_$1
HTAB N2 O2
HTAB N2 N2_$2
RTAB hbnd H1B O2
RTAB hbnd H1B O1_$1
RTAB hbnd H1B N2
RTAB hbnd N1 N2
RTAB hbnd N1 O2
RTAB hbnd N1 O1_$1
RTAB hang N1 H1B O2
RTAB hang N1 H1B O1_$1
RTAB hang N1 H1B N2
FMAP 2
PLAN 20
SIZE 0.200 0.300 0.800
TEMP -73.000
WGHT    0.043400    4.159200
FVAR       0.10252
ZN1   5    0.500000    0.217811    0.250000    10.50000    0.02572    0.02176 =
         0.03103    0.00000    0.00465    0.00000
O1    4    0.531935    0.494765    0.303520    11.00000    0.03907    0.02938 =
         0.03378   -0.00217   -0.00660    0.00438
O2    4    0.604585    0.149208    0.330242    11.00000    0.04616    0.04040 =
         0.03980    0.00258    0.00337    0.01366
N1    3    0.569336   -0.042676    0.211962    11.00000    0.02351    0.02788 =
         0.03305    0.00028    0.00303   -0.00218
N2    3    0.698488    0.253107    0.239025    11.00000    0.02508    0.04923 =
         0.03359    0.00208   -0.00108   -0.00461
C1    1    0.609718    0.097428    0.172728    11.00000    0.02098    0.02584 =
         0.03226   -0.00029    0.00530    0.00214
C2    1    0.671209    0.252424    0.187231    11.00000    0.02128    0.03058 =
         0.03195   -0.00022    0.00223    0.00298
C3    1    0.706811    0.396814    0.148560    11.00000    0.02324    0.03928 =
         0.04095   -0.00132    0.00547   -0.00569
AFIX  43
H3    2    0.749560    0.499937    0.157883    11.00000   -1.20000
AFIX   0
C4    1    0.682146    0.395426    0.097065    11.00000    0.03146    0.04243 =
         0.03597    0.00451    0.01010    0.00021
C5    1    0.619754    0.242349    0.083023    11.00000    0.03274    0.05253 =
         0.02970    0.00091    0.00262   -0.00065
C6    1    0.585034    0.093104    0.121324    11.00000    0.02601    0.04399 =
         0.03554   -0.00673    0.00332   -0.00725
AFIX  43
H6    2    0.543146   -0.014937    0.111896    11.00000   -1.20000
AFIX   0
C7    1    0.589200    0.236776    0.027488    11.00000    0.05339    0.11017 =
         0.03379    0.00171   -0.00103   -0.01355
AFIX 137
H7A   2    0.544380    0.125412    0.025751    11.00000   -1.50000
H7B   2    0.624773    0.151480    0.004948    11.00000   -1.50000
H7C   2    0.578693    0.429832    0.015857    11.00000   -1.50000
AFIX   0
C8    1    0.723260    0.561329    0.057682    11.00000    0.05495    0.06648 =
         0.04553    0.01100    0.01629   -0.01251
AFIX 137
H8A   2    0.770764    0.616020    0.072920    11.00000   -1.50000
H8B   2    0.695669    0.730950    0.047753    11.00000   -1.50000
H8C   2    0.730020    0.444648    0.026824    11.00000   -1.50000
AFIX   0
C9    1    0.575828    0.376827    0.337919    11.00000    0.02980    0.03108 =
         0.03144    0.00370    0.00171   -0.00149
C10   1    0.588896    0.536327    0.387784    11.00000    0.06563    0.04269 =
         0.03676   -0.00384   -0.01308    0.00840
AFIX 137
H10A  2    0.624923    0.435974    0.409868    11.00000   -1.50000
H10B  2    0.543319    0.551583    0.405929    11.00000   -1.50000
H10C  2    0.606979    0.725567    0.380115    11.00000   -1.50000
AFIX   0
H1A   2    0.541290   -0.166766    0.198997    11.00000    0.04518
H1B   2    0.597304   -0.119601    0.234515    11.00000    0.03922
H2A   2    0.665800    0.234250    0.262777    11.00000    0.03946
H2B   2    0.726317    0.383492    0.244805    11.00000    0.04223
HKLF 4 1 1 0 0 0 1 0 0 0 1
REM  Zn(Me2DAB)2(OAc)2 in C2/c
REM R1 =  0.0363 for   1905 Fo > 4sig(Fo)  and  0.0380 for all   1986 data
REM    151 parameters refined using      0 restraints
END
WGHT      0.0434      4.1593
REM Highest difference peak  0.669,  deepest hole -0.370,  1-sigma level  0.068
Q1    1   0.5074  0.2243  0.2877  11.00000  0.05    0.67
Q2    1   0.5000  0.4858  0.2500  10.50000  0.05    0.63
Q3    1   0.5000  0.0546  0.2500  10.50000  0.05    0.45
Q4    1   0.5674  0.7014  0.3895  11.00000  0.05    0.27
Q5    1   0.6129  0.0095  0.1477  11.00000  0.05    0.25
Q6    1   0.6834  0.2318  0.2065  11.00000  0.05    0.25
Q7    1   0.6088  0.2128  0.0567  11.00000  0.05    0.24
Q8    1   0.7007  0.3416  0.1202  11.00000  0.05    0.24
Q9    1   0.6805  0.4492  0.1270  11.00000  0.05    0.24
Q10   1   0.5844  0.3907  0.4156  11.00000  0.05    0.24
Q11   1   0.4980 -0.1541  0.2314  11.00000  0.05    0.22
Q12   1   0.7255  0.8077  0.0718  11.00000  0.05    0.22
Q13   1   0.5796  0.3984  0.3720  11.00000  0.05    0.22
Q14   1   0.6009  0.2090  0.1072  11.00000  0.05    0.21
Q15   1   0.6206  0.5520  0.3844  11.00000  0.05    0.20
Q16   1   0.6986  0.4786  0.0835  11.00000  0.05    0.20
Q17   1   0.7003  0.5596  0.0232  11.00000  0.05    0.20
Q18   1   0.6981  0.3020  0.1634  11.00000  0.05    0.20
Q19   1   0.6122  0.1257  0.1015  11.00000  0.05    0.20
Q20   1   0.5850  0.0195  0.3523  11.00000  0.05    0.20
;
data_global
_journal_date_recd_electronic     2012-07-02
_journal_date_accepted     2012-07-03
_journal_name_full     'Acta Crystallographica, Section E'
_journal_year     2012
_journal_volume     68
_journal_issue      8
_journal_page_first     m1040
_journal_page_last     m1040
_journal_paper_category     QM
_journal_paper_doi     10.1107/S160053681203036X
_journal_coeditor_code     BV2208
_publ_contact_author_name     'David K. Geiger'
_publ_contact_author_address
;
Department of Chemistry
State University of New York-College at Geneseo
1 College Circle
Geneseo
NY 14454
USA
;
_publ_contact_author_email     'geiger@geneseo.edu'
_publ_contact_author_fax     '585-245-5288'
_publ_contact_author_phone     '585-245-5452'
_publ_section_title
;
Bis(acetato-\k<i>O</i>)bis(4,5-dimethylbenzene-1,2-diamine-\k<i>N</i>)zinc
;
loop_
    _publ_author_name
    _publ_author_footnote
    _publ_author_address
    'Geiger, David K.' .
;
Department of Chemistry
State University of New York -- College at Geneseo
1 College Circle
Geneseo, NY 14454
USA
;
