# Supplementary material for: Bis(acetato-κO)bis­(4,5-dimethyl­benzene-1,2-diamine-κN)zinc
Source: Acta Crystallogr Sect E Struct Rep Online. 2012 Jul 10;68(Pt 8):m1040. doi: 10.1107/S160053681203036X (PMC3414110; doi:10.1107/S160053681203036X)
Supplement: Supplementary file 3 [file e-68-m1040-Isup3.hkl]

# 
# h,k,l, Fc-squared, Fo-squared, sigma(Fo-squared) and status flag 
# 
data_I
_shelx_title ' Zn(Me2DAB)2(OAc)2 in C2/c' 
_shelx_refln_list_code          4 
_shelx_F_calc_maximum      294.08 
_exptl_crystal_F_000       960.00 
_reflns_d_resolution_high  0.8407 
 
loop_ 
 _symmetry_equiv_pos_as_xyz 
 'x, y, z' 
 '-x, y, -z+1/2' 
 'x+1/2, y+1/2, z' 
 '-x+1/2, y+1/2, -z+1/2' 
 '-x, -y, -z' 
 'x, -y, z-1/2' 
 '-x+1/2, -y+1/2, -z' 
 'x+1/2, -y+1/2, z-1/2' 
 
_cell_length_a    18.4324 
_cell_length_b     4.7414 
_cell_length_c    25.7402 
_cell_angle_alpha  90.000 
_cell_angle_beta   92.284 
_cell_angle_gamma  90.000 
 
_shelx_F_squared_multiplier     1.000 
 
loop_ 
 _refln_index_h 
 _refln_index_k 
 _refln_index_l 
 _refln_F_squared_calc 
 _refln_F_squared_meas 
 _refln_F_squared_sigma 
 _refln_observed_status 
   4   0   0      294.96      438.60     12.96 o 
   6   0   0     3001.75     4175.95     92.85 o 
   8   0   0       42.20       32.95     10.21 o 
  10   0   0    32380.94    38214.51   1148.28 o 
  12   0   0     4629.74     5611.89    179.58 o 
  14   0   0      985.85     1046.59     46.97 o 
  16   0   0     1087.32     1199.97     43.71 o 
  18   0   0      885.43      996.77     41.44 o 
  20   0   0      200.91      174.22     22.65 o 
   1   1   0      119.24       95.54      4.09 o 
   3   1   0     1009.40     1015.88     19.73 o 
   5   1   0    15198.31    17634.46    251.38 o 
   7   1   0     1391.71     1355.22     24.06 o 
   9   1   0      507.42      615.80     16.25 o 
  11   1   0     1391.29     1345.54     30.22 o 
  13   1   0      398.25      412.59     17.15 o 
  15   1   0      233.54      217.01     14.50 o 
  17   1   0      672.79      684.08     25.34 o 
  19   1   0      430.77      422.18     24.46 o 
  21   1   0       35.25       12.48     16.40 o 
   0   2   0     2507.91     2141.15     64.31 o 
   2   2   0      136.07      121.06      5.36 o 
   4   2   0      355.98      351.94      9.49 o 
   6   2   0    14673.31    14582.17    287.85 o 
   8   2   0     5599.87     6100.25    124.06 o 
  10   2   0     7106.41     7162.60    181.54 o 
  12   2   0     2181.13     2175.28     51.08 o 
  14   2   0      951.44      837.82     30.99 o 
  16   2   0     2661.08     2617.75     72.55 o 
  18   2   0     1631.01     1548.15     46.34 o 
  20   2   0      912.43      849.47     35.07 o 
   1   3   0     5705.27     5586.19    115.01 o 
   3   3   0     2310.06     2344.18     54.86 o 
   5   3   0      321.12      690.72     38.59 o 
   7   3   0     2468.83     2564.22     87.69 o 
   9   3   0     3407.65     3364.90     96.29 o 
  11   3   0      473.02      567.70     25.04 o 
  13   3   0       12.66       94.27     12.84 o 
  15   3   0       98.19      174.81     26.38 o 
  17   3   0       96.47      166.66     30.14 o 
   0   4   0     1708.61     1740.90     85.16 o 
   2   4   0     1660.74     1663.41     54.47 o 
   4   4   0     2378.51     2454.08     60.40 o 
   6   4   0     2905.84     2996.97    102.55 o 
   8   4   0      633.71      651.10     32.51 o 
  10   4   0       46.32       57.74     25.65 o 
  12   4   0      297.80      353.29     43.28 o 
  14   4   0      171.23      190.89     31.92 o 
   1   5   0      387.77      380.61     66.61 o 
   3   5   0      295.29      342.17     37.20 o 
   5   5   0     1647.80     1721.49    186.64 o 
   7   5   0      365.87      419.77     47.34 o 
   9   5   0      369.05      387.38     47.77 o 
 -21   1   1      563.68      533.10     29.54 o 
 -19   1   1     1287.06     1267.13     40.65 o 
 -17   1   1     1489.60     1539.03     39.57 o 
 -15   1   1     2698.72     2854.00     66.22 o 
 -13   1   1      323.08      275.62     15.37 o 
 -11   1   1     8993.73     9610.14    183.55 o 
  -9   1   1    14638.35    16187.83    308.07 o 
  -7   1   1     3800.57     3865.74     68.32 o 
  -5   1   1    17081.69    17771.94    261.04 o 
  -3   1   1     6990.60     7697.77    127.12 o 
  -1   1   1    23188.12    22604.62    385.09 o 
   1   1   1    86483.60    82477.57   1537.61 o 
   3   1   1      803.99      739.81     13.08 o 
   5   1   1     5797.00     5591.62     78.54 o 
   7   1   1     2098.37     2128.39     38.05 o 
   9   1   1     6231.44     6313.60    126.48 o 
  11   1   1    13342.20    15111.21    292.94 o 
  13   1   1     1794.35     1822.08     43.55 o 
  15   1   1     1385.67     1384.32     36.17 o 
  17   1   1     1754.96     1713.49     43.94 o 
  19   1   1     1293.27     1285.23     41.28 o 
  21   1   1      188.79      199.26     21.38 o 
 -20   2   1      475.56      541.80     28.88 o 
 -18   2   1      562.00      505.93     25.87 o 
 -16   2   1       16.80       46.18     12.29 o 
 -14   2   1      413.96      418.64     22.53 o 
 -12   2   1     1192.42     1154.83     29.76 o 
 -10   2   1     1658.62     1787.74     67.16 o 
  -8   2   1     7600.02     8608.49    203.71 o 
  -6   2   1      280.89      235.16     30.94 o 
  -4   2   1     2148.64     2506.89     49.85 o 
  -2   2   1     2906.22     2897.31     54.97 o 
   0   2   1     1287.47     1342.88     30.67 o 
   2   2   1     2407.79     2322.88     37.44 o 
   4   2   1      213.77      199.83     10.07 o 
   6   2   1       62.26      206.09     21.43 o 
   8   2   1     5080.05     5141.23    105.67 o 
  10   2   1     2614.91     2696.87     68.08 o 
  12   2   1       33.77       39.33     11.64 o 
  14   2   1        3.10       37.84     11.29 o 
  16   2   1       21.99       58.29     23.86 o 
  18   2   1      760.90      731.84     33.16 o 
  20   2   1      413.39      402.74     25.42 o 
 -17   3   1     1152.96     1134.69     47.98 o 
 -15   3   1     1135.61     1072.42     44.26 o 
 -13   3   1     1784.36     1625.33     61.20 o 
 -11   3   1     1547.23     1602.33     50.28 o 
  -9   3   1      124.06      358.51     54.11 o 
  -7   3   1     3663.76     3909.64     99.13 o 
  -5   3   1     4935.07     4932.07    120.85 o 
  -3   3   1     1556.56     1396.16     49.42 o 
  -1   3   1     2576.11     2674.22     79.75 o 
   1   3   1     3078.84     2988.27    104.23 o 
   3   3   1     2470.60     2528.37     49.84 o 
   5   3   1     5728.36     6138.71    134.54 o 
   7   3   1     1700.41     2019.50     44.88 o 
   9   3   1     1177.95     1296.39     86.25 o 
  11   3   1      788.96      785.88     31.38 o 
  13   3   1      933.54      860.39     34.50 o 
  15   3   1     1325.86     1273.43     46.65 o 
  17   3   1     1012.08     1026.27     72.79 o 
 -14   4   1     1041.27     1097.51     60.22 o 
 -12   4   1      422.48      458.86     39.05 o 
 -10   4   1     1010.45      936.06     50.26 o 
  -8   4   1      320.24      285.42     20.16 o 
  -6   4   1      929.41     1116.22     39.83 o 
  -4   4   1     1487.57     1572.99     41.11 o 
  -2   4   1     1475.72     1619.61     37.48 o 
   0   4   1     2041.96     2037.81     42.14 o 
   2   4   1     1495.37     1391.77     34.12 o 
   4   4   1     1250.05     1227.02     39.20 o 
   6   4   1     1474.67     1256.73     53.97 o 
   8   4   1      683.69      666.49     49.91 o 
  10   4   1      216.64      154.97     31.29 o 
  12   4   1      467.76      561.22     52.00 o 
  14   4   1      549.23      534.13     54.09 o 
  -9   5   1      325.49      450.57     48.18 o 
  -7   5   1     1356.95     1430.16     78.33 o 
  -5   5   1     1782.43     2075.80     88.70 o 
  -3   5   1       25.96       40.17     26.56 o 
   1   5   1      261.48      217.58     53.29 o 
   3   5   1      518.15      547.92     51.42 o 
   5   5   1     1084.87     1303.75     72.38 o 
   7   5   1      492.89      607.81     53.46 o 
   9   5   1       53.95       83.40     27.09 o 
 -20   0   2      503.59      492.95     37.94 o 
 -18   0   2      513.59      550.30     36.84 o 
 -16   0   2     3103.16     3523.18    124.01 o 
 -14   0   2     4077.71     4656.94    136.37 o 
 -12   0   2     2957.84     3037.40    100.21 o 
 -10   0   2    10525.31    12161.84    345.52 o 
  -8   0   2     3473.51     4279.13     99.01 o 
  -6   0   2     6281.55     8012.82    180.79 o 
  -4   0   2    62879.03    76768.50   1674.45 o 
  -2   0   2     3845.31     4069.95    105.18 o 
   2   0   2    64045.79    66446.69   1467.74 o 
   4   0   2      671.54      816.48     17.48 o 
   6   0   2    24635.42    30350.77    643.55 o 
   8   0   2       26.56       44.45      9.01 o 
  10   0   2     4878.16     5632.34    178.80 o 
  12   0   2     2872.29     3561.62    118.71 o 
  14   0   2      587.48      541.26     32.67 o 
  16   0   2     1838.60     1930.53     75.38 o 
  18   0   2     1919.79     2027.22     68.06 o 
  20   0   2     1852.17     1815.58     63.28 o 
 -21   1   2      105.58       84.49     21.19 o 
 -19   1   2      212.14      225.67     19.49 o 
 -17   1   2      367.90      400.25     26.98 o 
 -15   1   2        3.32       -9.37      9.37 o 
 -13   1   2      188.49      161.52     11.59 o 
 -11   1   2     2260.91     2615.51     58.35 o 
  -9   1   2     1021.40     1045.85     24.69 o 
  -7   1   2       48.71       36.32      4.55 o 
  -5   1   2     8394.86     9498.12    136.88 o 
  -3   1   2    45511.60    47248.22    730.54 o 
  -1   1   2     3881.00     3696.28     59.89 o 
   1   1   2      908.79      836.20     13.13 o 
   3   1   2    23588.78    23639.52    307.90 o 
   5   1   2      859.53      822.79     13.48 o 
   7   1   2     1030.72     1336.37     25.53 o 
   9   1   2      682.22      779.88     19.55 o 
  11   1   2       82.59      108.24      8.74 o 
  13   1   2     1786.01     1854.99     49.11 o 
  15   1   2      980.94     1011.16     30.16 o 
  17   1   2     1203.84     1105.93     32.88 o 
  19   1   2      100.31      100.57     16.03 o 
  21   1   2       23.56        3.36     15.99 o 
 -20   2   2     1279.45     1209.67     60.37 o 
 -18   2   2     1197.31     1174.24     39.52 o 
 -16   2   2     1868.14     1891.60     51.37 o 
 -14   2   2     1386.44     1335.21     39.59 o 
 -12   2   2     1409.18     1320.37     34.55 o 
 -10   2   2     4645.14     4702.76     99.52 o 
  -8   2   2      564.22      623.54     31.77 o 
  -6   2   2    11990.26    12759.88    246.64 o 
  -4   2   2     5898.92     5534.17     98.33 o 
  -2   2   2      935.01     1279.74     26.49 o 
   0   2   2     4556.63     3946.97     73.74 o 
   2   2   2      305.37      258.27      8.58 o 
   4   2   2     8673.96     8600.20    154.75 o 
   6   2   2    11513.70    12024.76    238.51 o 
   8   2   2     6437.81     6030.48    133.55 o 
  10   2   2     6014.56     6071.06    149.44 o 
  12   2   2     4243.91     4275.37     93.63 o 
  14   2   2     2052.37     2071.60     58.23 o 
  16   2   2     1126.22     1104.95     40.32 o 
  18   2   2     1248.89     1060.85     41.89 o 
  20   2   2      782.26      755.61     37.41 o 
 -17   3   2       34.39       65.15     16.85 o 
 -15   3   2        5.48      116.22     33.77 o 
 -13   3   2      109.73      206.54     15.90 o 
 -11   3   2     1613.23     1708.85     58.08 o 
  -9   3   2     1215.20     1206.88     38.89 o 
  -7   3   2     3879.35     3722.20     94.88 o 
  -5   3   2     2522.44     2596.12     61.55 o 
  -3   3   2     4917.69     4908.38     99.48 o 
  -1   3   2     4649.63     5064.66     92.17 o 
   1   3   2      903.62     1022.81     25.99 o 
   3   3   2      630.66      640.39     28.55 o 
   5   3   2     1214.95     1584.97     44.29 o 
   7   3   2     2008.71     2024.33     49.01 o 
   9   3   2     1472.31     1438.22     54.11 o 
  11   3   2       49.36       96.62     24.17 o 
  13   3   2       46.71      172.73     42.27 o 
  15   3   2       33.74      135.66     31.97 o 
  17   3   2      314.48      372.28     61.28 o 
 -14   4   2      234.77      239.43     37.94 o 
 -12   4   2      897.24      891.59     52.34 o 
 -10   4   2      674.77      760.53     40.66 o 
  -8   4   2      103.76      133.66     29.45 o 
  -6   4   2     5174.11     5085.12    135.34 o 
  -4   4   2     2289.46     2336.82     58.90 o 
  -2   4   2      800.32      826.87     40.73 o 
   0   4   2     2063.23     2123.84     55.20 o 
   2   4   2     1116.63     1136.78     47.22 o 
   4   4   2     3171.57     3261.89    103.90 o 
   6   4   2     1580.27     1686.69     64.37 o 
   8   4   2       55.51       97.10     28.30 o 
  10   4   2       48.40        8.72     30.02 o 
  12   4   2      138.54      186.05     46.53 o 
  14   4   2      308.92      368.47     54.33 o 
  -9   5   2      351.27      322.65     44.04 o 
  -7   5   2       20.12        4.66     30.40 o 
  -5   5   2      546.24      533.79     45.96 o 
  -3   5   2     1625.05     1557.25     93.38 o 
  -1   5   2      302.79      193.95     47.67 o 
   1   5   2      679.66      720.86    108.00 o 
   3   5   2      250.25      289.26     66.61 o 
   5   5   2      778.59      614.26     75.20 o 
   7   5   2     1489.31     1371.27     76.07 o 
   9   5   2      557.16      586.00     65.30 o 
 -21   1   3      917.53      889.57     41.32 o 
 -19   1   3     1324.96     1322.58     46.11 o 
 -17   1   3     1432.50     1461.18     38.04 o 
 -15   1   3     3153.62     3281.92     68.92 o 
 -13   1   3     3072.04     3267.67     67.29 o 
 -11   1   3     2985.86     2938.81     59.96 o 
  -9   1   3     4850.25     5175.25     92.94 o 
  -7   1   3      550.46      442.78     11.15 o 
  -5   1   3    45747.61    49230.55    683.89 o 
  -3   1   3    31866.52    32232.12    494.71 o 
  -1   1   3     1031.23      824.66     14.36 o 
   1   1   3     8700.60     8292.61    123.87 o 
   3   1   3      272.26      280.98      6.65 o 
   5   1   3    16170.72    17632.15    223.87 o 
   7   1   3    15252.93    16900.48    276.12 o 
   9   1   3     4947.07     4605.63     88.16 o 
  11   1   3     5042.39     4966.66    102.15 o 
  13   1   3     2113.83     2303.67     61.28 o 
  15   1   3     1438.92     1550.30     44.72 o 
  17   1   3      516.48      609.35     25.16 o 
  19   1   3     2080.26     2083.18     57.72 o 
  21   1   3      978.83      958.79     43.20 o 
 -20   2   3      330.99      442.54     51.96 o 
 -18   2   3       16.86       28.83     14.76 o 
 -16   2   3      519.52      523.23     25.59 o 
 -14   2   3       24.68       38.14     12.68 o 
 -12   2   3      464.31      496.61     20.45 o 
 -10   2   3     1638.33     1682.34     46.03 o 
  -8   2   3      140.04      125.05      9.82 o 
  -6   2   3     8497.71     8517.70    153.82 o 
  -4   2   3        4.11        4.11      5.93 o 
  -2   2   3      761.88      763.07     15.80 o 
   0   2   3       16.57       30.01      5.06 o 
   2   2   3       58.19       97.04      6.46 o 
   4   2   3     3853.96     4618.89     77.94 o 
   6   2   3     3491.20     3155.93     65.96 o 
   8   2   3     1172.60     1121.67     27.41 o 
  10   2   3      123.63      221.29     29.12 o 
  12   2   3       13.44       68.09     22.21 o 
  14   2   3      153.91      194.38     15.84 o 
  16   2   3      776.60      757.97     32.73 o 
  18   2   3      713.66      659.54     44.35 o 
  20   2   3       86.86      104.90     19.42 o 
 -17   3   3      111.91       90.42     25.03 o 
 -15   3   3     1846.47     1736.96     59.43 o 
 -13   3   3      837.94      850.37     41.32 o 
 -11   3   3     8205.08     8429.35    195.17 o 
  -9   3   3      179.27      239.80     25.75 o 
  -7   3   3       16.27      152.22     46.20 o 
  -5   3   3     6049.05     5900.43    121.24 o 
  -3   3   3      752.34     1049.62     56.04 o 
  -1   3   3     5790.22     6027.65    108.81 o 
   1   3   3     3645.77     3331.54     64.13 o 
   3   3   3     1560.60     1504.14     31.40 o 
   5   3   3     6236.19     6360.03    139.46 o 
   7   3   3     2396.36     2441.71     57.34 o 
   9   3   3      393.62      361.13     34.33 o 
  11   3   3     1069.52     1002.66     36.66 o 
  13   3   3     1276.28     1180.77     42.61 o 
  15   3   3     1490.91     1453.90     64.81 o 
  17   3   3      707.14      714.94     55.31 o 
 -14   4   3     1133.94     1180.69     61.37 o 
 -12   4   3     2113.79     2119.37     98.06 o 
 -10   4   3     1212.22     1521.14    127.76 o 
  -8   4   3      629.47      624.53     29.98 o 
  -6   4   3       28.71       73.74     26.91 o 
  -4   4   3     1698.52     1673.55     51.83 o 
  -2   4   3     2703.85     2714.54     62.26 o 
   0   4   3     2525.70     2524.50     57.44 o 
   2   4   3     1366.75     1236.55     35.51 o 
   4   4   3      741.85      697.16     71.88 o 
   6   4   3      950.18      858.52     41.13 o 
   8   4   3      757.10      674.25     36.55 o 
  10   4   3      328.15      328.44     87.54 o 
  12   4   3      307.06      261.93     43.44 o 
  14   4   3      726.97      629.22     58.91 o 
  -9   5   3      545.41      663.25     56.01 o 
  -7   5   3      340.59      304.78     58.16 o 
  -5   5   3     1378.97     1350.07    122.49 o 
  -3   5   3       26.37       74.97     55.89 o 
  -1   5   3       22.69       59.81     39.23 o 
   1   5   3      896.98      983.87    105.62 o 
   3   5   3      322.05      332.08     69.46 o 
   5   5   3      550.45      590.88     49.40 o 
   7   5   3       73.04      170.36     35.82 o 
   9   5   3       76.88      216.70     39.71 o 
 -20   0   4      243.09      291.42     30.57 o 
 -18   0   4     1211.32     1328.30     55.93 o 
 -16   0   4     2283.66     2603.50     88.31 o 
 -14   0   4     7150.59     7841.32    228.78 o 
 -12   0   4     5120.61     5593.69    166.51 o 
 -10   0   4     8241.23     9808.20    280.01 o 
  -8   0   4     2768.55     3316.44     86.73 o 
  -6   0   4    21262.01    25361.63    466.52 o 
  -4   0   4    62129.31    69695.75   1391.89 o 
  -2   0   4    22326.39    21892.76    598.20 o 
   0   0   4      634.30      475.90     12.00 o 
   2   0   4     1247.18     1045.95     23.16 o 
   4   0   4    14819.50    15677.20    298.59 o 
   6   0   4    18275.82    20241.39    363.12 o 
   8   0   4     5410.46     6031.11    138.65 o 
  10   0   4       93.29      229.48     22.17 o 
  12   0   4      613.85      636.38     33.42 o 
  14   0   4     2316.21     2360.54     85.99 o 
  16   0   4     2751.33     2946.18    106.00 o 
  18   0   4     1049.23     1130.37     56.16 o 
  20   0   4     3086.58     3127.26    117.10 o 
 -21   1   4       63.88       63.01     20.13 o 
 -19   1   4      125.00       83.14     17.96 o 
 -17   1   4       16.01        3.59     11.77 o 
 -15   1   4      928.16      920.63     30.17 o 
 -13   1   4      337.61      413.40     18.44 o 
 -11   1   4      958.29      919.12     23.88 o 
  -9   1   4      314.75      379.15     12.30 o 
  -7   1   4     2870.71     3600.38     64.03 o 
  -5   1   4     1422.30     1593.88     25.98 o 
  -3   1   4     1729.54     1793.39     27.86 o 
  -1   1   4       56.41       50.34      2.44 o 
   1   1   4    11105.25    10161.20    150.52 o 
   3   1   4      809.71      710.26     11.67 o 
   5   1   4     9140.42     9926.02    130.58 o 
   7   1   4      626.53      648.09     15.42 o 
   9   1   4       53.98       50.46      6.02 o 
  11   1   4      383.86      478.98     16.32 o 
  13   1   4      325.54      358.29     19.08 o 
  15   1   4      912.74      996.51     33.51 o 
  17   1   4      227.10      240.44     20.38 o 
  19   1   4      301.90      258.63     21.54 o 
  21   1   4       75.93       75.80     19.22 o 
 -20   2   4     2266.24     2207.44     97.25 o 
 -18   2   4      393.32      389.66     28.75 o 
 -16   2   4     1397.88     1359.78     43.34 o 
 -14   2   4      675.29      692.48     26.32 o 
 -12   2   4     2550.11     2448.63     53.87 o 
 -10   2   4     6237.65     6438.97    124.15 o 
  -8   2   4      232.77      243.52      8.28 o 
  -6   2   4       35.60       18.56      8.74 o 
  -4   2   4    13223.17    12569.97    204.48 o 
  -2   2   4     6084.64     5621.29     94.59 o 
   0   2   4    15884.49    15168.81    238.97 o 
   2   2   4      812.30      746.21     14.44 o 
   4   2   4      718.88      611.72     18.65 o 
   6   2   4    15892.59    17047.87    322.55 o 
   8   2   4     7549.88     8051.99    152.56 o 
  10   2   4     9449.63     9328.83    188.84 o 
  12   2   4     3975.78     3915.49     82.89 o 
  14   2   4     3197.10     2785.77     69.82 o 
  16   2   4      304.91      350.17     20.64 o 
  18   2   4       60.98       49.81     16.12 o 
  20   2   4      676.11      552.64     32.81 o 
 -17   3   4       46.38       36.06     16.85 o 
 -15   3   4      355.97      434.42     28.29 o 
 -13   3   4      515.62      496.98     27.43 o 
 -11   3   4     1277.67     1667.07     47.34 o 
  -9   3   4     1420.21     1409.26     47.99 o 
  -7   3   4     1714.78     1661.33     47.92 o 
  -5   3   4     6123.94     6498.59    146.64 o 
  -3   3   4     3750.04     3758.25     86.10 o 
  -1   3   4     2186.69     2378.22     45.66 o 
   3   3   4      305.11      372.36     12.89 o 
   5   3   4     1577.38     1800.13     47.31 o 
   7   3   4     1049.32     1112.28     29.39 o 
   9   3   4      147.82      199.57     25.13 o 
  11   3   4        7.08       32.34     13.87 o 
  13   3   4      220.92      298.24     61.58 o 
  15   3   4      333.71      427.89     60.85 o 
  17   3   4      377.75      416.05     36.86 o 
 -14   4   4      267.61      386.19     40.42 o 
 -12   4   4      850.75      902.27     48.89 o 
 -10   4   4     6239.37     6245.37    164.40 o 
  -8   4   4      230.87      280.15     20.49 o 
  -6   4   4      630.29      608.38     46.47 o 
  -4   4   4     1604.33     1557.10     48.98 o 
  -2   4   4      341.03      446.88     25.17 o 
   0   4   4     4930.94     5055.26    108.83 o 
   2   4   4     1516.85     1598.78     57.78 o 
   4   4   4      576.51      641.92     33.42 o 
   6   4   4      670.65      708.22     38.95 o 
   8   4   4        7.59       30.12     15.75 o 
  10   4   4       16.07       10.14     48.05 o 
  12   4   4      268.60      329.08     46.83 o 
  14   4   4      935.88      949.15    106.57 o 
  -9   5   4      334.89      385.90     44.82 o 
  -7   5   4      185.67      180.47     36.11 o 
  -5   5   4       11.64      -21.53     32.33 o 
  -3   5   4     1382.16     1378.59     49.69 o 
  -1   5   4     1337.65     1209.40    110.57 o 
   1   5   4      555.78      390.13     68.51 o 
   3   5   4      816.51      822.37     60.07 o 
   5   5   4      525.46      556.80     48.23 o 
   7   5   4     1476.01     1527.47     82.39 o 
   9   5   4     1203.01     1162.58    109.26 o 
 -21   1   5     1136.04     1161.07     47.17 o 
 -19   1   5      729.92      703.54     29.16 o 
 -17   1   5     2122.12     2120.88     54.01 o 
 -15   1   5     3089.96     3212.53     72.90 o 
 -13   1   5     1465.25     1400.85     36.64 o 
 -11   1   5     4528.90     4701.65     98.84 o 
  -9   1   5     3742.31     3601.09     70.89 o 
  -7   1   5     4572.21     4988.70     90.58 o 
  -5   1   5    18596.03    19418.63    296.40 o 
  -3   1   5    24224.84    25189.17    406.20 o 
  -1   1   5     6060.52     5714.09     81.82 o 
   1   1   5     3949.45     3373.05     51.61 o 
   3   1   5     1198.84     1254.98     18.62 o 
   5   1   5    12201.18    12699.80    166.25 o 
   7   1   5    14882.06    15991.41    245.74 o 
   9   1   5     4326.47     4465.35     79.81 o 
  11   1   5     2269.70     2356.09     52.25 o 
  13   1   5     1872.98     1881.74     50.01 o 
  15   1   5     3501.53     3365.36     82.89 o 
  17   1   5      453.06      443.38     24.42 o 
  19   1   5      492.78      472.23     26.74 o 
  21   1   5     1444.56     1382.20     47.36 o 
 -20   2   5       25.82       91.30     26.35 o 
 -18   2   5        4.96       28.54     16.43 o 
 -16   2   5      524.43      583.56     31.49 o 
 -14   2   5     3067.26     3146.41     98.41 o 
 -12   2   5       36.81       26.51      8.43 o 
 -10   2   5       98.19      116.72     25.79 o 
  -8   2   5      222.51      316.96     11.42 o 
  -6   2   5     1874.98     1900.56     37.77 o 
  -4   2   5    13594.14    14407.61    251.43 o 
  -2   2   5        5.13        7.26      9.47 o 
   0   2   5      456.15      285.52     31.68 o 
   2   2   5        4.18       18.96      8.50 o 
   4   2   5     2970.71     2837.46     49.14 o 
   6   2   5     2778.04     2955.49     70.09 o 
   8   2   5      244.69      281.58     32.22 o 
  10   2   5       95.67      100.44      8.51 o 
  12   2   5      533.04      496.58     30.83 o 
  14   2   5     1545.69     1501.69     42.99 o 
  16   2   5       41.40       57.30     12.89 o 
  18   2   5       67.09       88.34     15.73 o 
  20   2   5       17.82       17.29     32.35 o 
 -17   3   5        8.22       17.06     14.77 o 
 -15   3   5      838.24      926.84     48.82 o 
 -13   3   5      115.29      187.15     40.12 o 
 -11   3   5     5156.49     5136.68    137.28 o 
  -9   3   5    12254.16    11679.04    295.07 o 
  -7   3   5      500.04      688.41     24.75 o 
  -5   3   5      774.99     1026.88     26.04 o 
  -1   3   5     4894.90     4634.81     91.33 o 
   1   3   5    16560.32    16931.29    326.72 o 
   3   3   5     2105.17     1821.81     39.33 o 
   5   3   5     2463.73     2259.82     67.16 o 
   7   3   5      934.90      864.93     24.04 o 
   9   3   5      795.62      839.89     36.31 o 
  11   3   5      447.53      514.41     25.55 o 
  13   3   5     2032.30     1915.02    154.39 o 
  15   3   5     2529.54     2463.98     95.79 o 
  17   3   5      415.22      440.46     37.81 o 
 -14   4   5      268.67      308.94     36.75 o 
 -12   4   5     2498.14     2430.20     76.08 o 
 -10   4   5     1208.78     1431.70     55.53 o 
  -8   4   5      908.54     1074.10     43.60 o 
  -6   4   5      306.55      308.33     27.88 o 
  -4   4   5      227.73      232.58     17.63 o 
  -2   4   5     2813.63     2832.57     74.73 o 
   0   4   5     1240.47     1330.21     38.57 o 
   2   4   5     1704.19     1533.56     57.97 o 
   4   4   5      919.15      807.70     38.92 o 
   6   4   5      990.15      961.81     44.86 o 
   8   4   5      629.64      626.67     56.38 o 
  10   4   5      270.26      249.28     40.59 o 
  12   4   5      257.68      129.58     37.23 o 
  14   4   5      391.85      329.72     50.44 o 
  -9   5   5      543.81      655.27     55.31 o 
  -7   5   5       43.49       52.25     41.87 o 
  -5   5   5      331.24      253.88     42.78 o 
  -3   5   5      561.01      616.18     31.43 o 
  -1   5   5      481.61      633.16     45.01 o 
   1   5   5      859.54      859.12     87.45 o 
   3   5   5       13.98       89.40     31.07 o 
   5   5   5        3.17       25.24     27.29 o 
   7   5   5      313.68      366.62     43.41 o 
   9   5   5      434.76      536.85     53.65 o 
 -20   0   6      173.80      194.51     27.35 o 
 -18   0   6      109.77      127.87     22.17 o 
 -16   0   6     5632.01     5916.30    185.27 o 
 -14   0   6     3986.46     4373.39    136.79 o 
 -12   0   6     5247.10     5839.62    173.15 o 
 -10   0   6    10177.27    11453.08    324.82 o 
  -8   0   6    15650.04    16125.41    451.43 o 
  -6   0   6    25184.93    27398.97    549.48 o 
  -4   0   6    16766.86    18180.68    547.78 o 
  -2   0   6     4793.55     4467.84    150.01 o 
   0   0   6     3354.00     2615.53     68.17 o 
   2   0   6     9349.69     8249.40    167.87 o 
   4   0   6    25338.30    25713.79    549.72 o 
   6   0   6    16303.88    16647.07    413.05 o 
   8   0   6       24.41       22.64      7.60 o 
  10   0   6      379.07      319.92     16.92 o 
  12   0   6      252.83      289.33     23.52 o 
  14   0   6     4851.23     5034.51    165.75 o 
  16   0   6     3989.14     4268.24    160.97 o 
  18   0   6     1303.38     1260.56     70.47 o 
  20   0   6     1479.07     1509.27    118.83 o 
 -21   1   6      166.76      132.10     22.52 o 
 -19   1   6       47.90       26.76     13.87 o 
 -17   1   6      409.95      394.87     21.43 o 
 -15   1   6     2142.71     2255.10     55.14 o 
 -13   1   6     1393.14     1482.54     38.29 o 
 -11   1   6      236.89      257.23     13.49 o 
  -9   1   6     1540.79     1744.55     36.32 o 
  -7   1   6     4197.74     4663.36     84.87 o 
  -5   1   6     1183.38     1351.53     29.61 o 
  -3   1   6     3322.64     3495.01     52.32 o 
  -1   1   6       79.32       59.73      3.50 o 
   1   1   6        1.21       -1.82      1.82 o 
   3   1   6     7732.83     8137.13    111.60 o 
   5   1   6     5016.88     5656.89     84.20 o 
   7   1   6     4554.92     5029.25     79.57 o 
   9   1   6       51.05       37.11      6.03 o 
  11   1   6       52.24       45.87      9.32 o 
  13   1   6      242.58      198.95     16.45 o 
  15   1   6      204.82      224.12     17.29 o 
  17   1   6       13.91       29.86     13.41 o 
  19   1   6       13.07       14.32     14.56 o 
 -20   2   6     1799.85     1694.67     62.34 o 
 -18   2   6      990.85     1023.21     48.94 o 
 -16   2   6     2243.42     2271.51     76.34 o 
 -14   2   6     1410.06     1394.32     62.35 o 
 -12   2   6      423.82      428.10     25.73 o 
 -10   2   6     3351.62     3223.98     70.65 o 
  -8   2   6     1494.25     1491.80     35.76 o 
  -6   2   6     3257.44     2885.15     59.73 o 
  -4   2   6    10527.48    10509.50    194.07 o 
  -2   2   6     2608.41     2481.55     45.19 o 
   0   2   6     8246.39     7678.50    120.42 o 
   2   2   6     7378.50     7228.66    130.49 o 
   4   2   6     4700.90     4403.61     87.78 o 
   6   2   6    10022.78     9730.54    150.28 o 
   8   2   6    10048.77    10414.72    170.56 o 
  10   2   6     5360.90     5258.93    100.77 o 
  12   2   6     1812.24     1813.89     53.69 o 
  14   2   6     1646.43     1549.51     45.11 o 
  16   2   6     1335.02     1179.89     38.16 o 
  18   2   6       46.72       44.34     14.26 o 
 -17   3   6      347.41      394.57     28.81 o 
 -15   3   6     1062.36     1080.80     58.57 o 
 -13   3   6     1801.75     1827.27     59.95 o 
 -11   3   6      418.78      347.45     35.42 o 
  -9   3   6      890.48     1330.77     52.59 o 
  -7   3   6     1443.28     1642.03     38.08 o 
  -5   3   6     3322.91     3397.67     71.56 o 
  -3   3   6     3414.08     3504.83     67.86 o 
  -1   3   6      323.42      320.31     14.34 o 
   1   3   6      455.11     1120.46    216.95 o 
   3   3   6      321.00      442.07     26.11 o 
   5   3   6      397.21      455.23     38.10 o 
   7   3   6        5.70       57.31     17.17 o 
   9   3   6       84.24       83.84     17.60 o 
  11   3   6      602.50      716.57     59.19 o 
  13   3   6     1701.28     1629.09     68.76 o 
  15   3   6      955.78      971.49     59.88 o 
  17   3   6       25.56       46.62     27.36 o 
 -14   4   6      645.31      592.48     34.89 o 
 -12   4   6      158.68      217.79     24.23 o 
 -10   4   6     5024.82     4887.06    133.73 o 
  -8   4   6     2890.12     2866.83     83.10 o 
  -6   4   6        7.56       43.56     13.52 o 
  -4   4   6      518.71      486.20     24.04 o 
  -2   4   6      284.58      254.45     20.34 o 
   0   4   6     3578.07     3604.03     86.22 o 
   2   4   6     2929.28     2847.41    108.01 o 
   4   4   6        8.17      111.04     64.70 o 
   6   4   6       12.48       69.27     16.91 o 
   8   4   6      194.24      238.40     24.46 o 
  10   4   6      539.35      543.83     36.11 o 
  12   4   6       59.24      108.02     35.03 o 
  14   4   6      801.85      794.53     71.78 o 
  -9   5   6      462.41      633.68     69.09 o 
  -7   5   6      965.48     1027.94     81.16 o 
  -5   5   6      244.03      273.18     26.63 o 
  -3   5   6      206.96      268.38     60.17 o 
  -1   5   6     1226.16     1157.98     77.55 o 
   1   5   6      989.65      864.52     50.83 o 
   3   5   6     1306.51     1365.58    119.42 o 
   5   5   6     1357.20     1330.63     83.65 o 
   7   5   6     1231.65     1113.00     84.21 o 
   9   5   6      936.03      847.67     71.10 o 
 -21   1   7     1257.85     1143.77     46.65 o 
 -19   1   7      211.47      244.24     23.71 o 
 -17   1   7      691.00      672.32     30.61 o 
 -15   1   7     9311.54     9714.14    198.16 o 
 -13   1   7     1218.59     1240.34     33.85 o 
 -11   1   7     1143.25     1111.76     31.64 o 
  -9   1   7     3299.07     3553.38     66.85 o 
  -7   1   7     4984.29     4778.94     89.50 o 
  -5   1   7    44416.70    48186.96    811.17 o 
  -3   1   7     5318.68     5078.09     74.85 o 
  -1   1   7      839.76      627.56     14.48 o 
   1   1   7     1944.71     1699.56     28.82 o 
   3   1   7     8298.70     8228.90    113.18 o 
   5   1   7    17011.74    16682.57    254.49 o 
   7   1   7     5688.82     5943.67     93.65 o 
   9   1   7     3787.31     3995.37     67.76 o 
  11   1   7     2019.29     2044.44     46.51 o 
  13   1   7     1900.17     1894.84     50.53 o 
  15   1   7     2545.50     2526.42     65.80 o 
  17   1   7     1099.00     1069.93     37.10 o 
  19   1   7      644.03      617.29     30.42 o 
 -20   2   7       33.40       49.79     19.79 o 
 -18   2   7       79.02       95.62     19.55 o 
 -16   2   7      185.15      209.75     20.97 o 
 -14   2   7     3344.43     3257.70     80.81 o 
 -12   2   7     1005.22      963.32     34.54 o 
 -10   2   7     1197.96     1423.52     32.09 o 
  -8   2   7       90.39      100.80      9.40 o 
  -6   2   7      142.33      126.62      8.71 o 
  -4   2   7     9188.44     9421.02    165.71 o 
  -2   2   7     5449.90     5388.43    109.63 o 
   0   2   7       10.06        2.00      7.72 o 
   2   2   7     1411.59     1646.16     49.90 o 
   4   2   7      192.53      326.54     31.91 o 
   6   2   7      380.16      477.30     33.41 o 
   8   2   7       43.37       48.15      4.90 o 
  10   2   7     1278.29     1329.26     48.70 o 
  12   2   7     1645.79     1648.20     44.68 o 
  14   2   7     1755.81     1607.28     45.37 o 
  16   2   7       41.42       53.26     13.07 o 
  18   2   7      555.23      464.05     29.41 o 
 -17   3   7      311.92      291.76     26.23 o 
 -15   3   7     1166.88     1097.34     51.17 o 
 -13   3   7      673.08      687.66     70.19 o 
 -11   3   7      280.22      261.12     20.46 o 
  -9   3   7     6421.32     6377.62    144.73 o 
  -7   3   7     2093.21     2072.36     46.51 o 
  -5   3   7      451.94      470.41     21.13 o 
  -3   3   7     2472.36     2426.50     58.08 o 
  -1   3   7      779.63      660.51     15.88 o 
   1   3   7    10792.55    10005.76    179.65 o 
   3   3   7     3223.70     3271.40     74.28 o 
   5   3   7     1222.37      970.37     31.01 o 
   7   3   7     1036.95     1013.51     45.21 o 
   9   3   7     2976.60     2838.87    101.57 o 
  11   3   7     1741.43     1790.54     70.96 o 
  13   3   7        9.41       67.28     32.81 o 
  15   3   7     1445.91     1358.54     75.30 o 
  17   3   7      271.98      223.17     29.96 o 
 -14   4   7      338.05      371.12     28.40 o 
 -12   4   7      393.77      503.53     30.22 o 
 -10   4   7     1151.66     1255.73     47.46 o 
  -8   4   7      996.82     1033.78     40.07 o 
  -6   4   7     2251.31     2221.79     66.09 o 
  -4   4   7      440.33      445.27     29.35 o 
  -2   4   7      155.31      186.81     14.57 o 
   0   4   7      707.62      719.86     37.34 o 
   2   4   7     1097.62     1047.54     44.83 o 
   4   4   7     2946.55     2699.51     96.22 o 
   6   4   7     1116.67     1023.13     48.11 o 
   8   4   7      686.85      626.93     38.15 o 
  10   4   7       76.74      142.85     34.73 o 
  12   4   7      188.24      155.81     38.33 o 
  14   4   7      249.03      243.94     47.75 o 
  -9   5   7      316.03      280.39     51.73 o 
  -7   5   7       24.91       93.17     36.48 o 
  -5   5   7      560.71      565.61     57.68 o 
  -3   5   7      720.98      795.40     36.44 o 
  -1   5   7      542.52      597.86    117.51 o 
   1   5   7      292.67      411.64     31.25 o 
   3   5   7       15.34      100.54     34.25 o 
   5   5   7        3.60       85.95     32.04 o 
   7   5   7      160.20      259.69     41.89 o 
 -20   0   8     2676.36     2803.37     99.87 o 
 -18   0   8     1056.68     1047.74     49.21 o 
 -16   0   8     2076.47     2087.80     74.51 o 
 -14   0   8    10807.69    11350.69    326.14 o 
 -12   0   8     6108.25     6592.80    193.97 o 
 -10   0   8    21587.02    21158.07    589.54 o 
  -8   0   8     1884.64     1590.65     52.89 o 
  -6   0   8     7544.92     7726.01    304.26 o 
  -4   0   8     5715.81     6050.75    205.90 o 
  -2   0   8      393.44      309.96     11.14 o 
   0   0   8     1129.92      981.45     21.54 o 
   2   0   8    13513.27    12715.91    287.34 o 
   4   0   8     9573.50     8860.70    181.88 o 
   6   0   8     2519.13     2498.85     61.46 o 
   8   0   8      747.13      610.51     22.66 o 
  10   0   8     2879.62     3031.32     84.37 o 
  12   0   8     4412.14     4461.46    121.56 o 
  14   0   8     3757.98     3991.72    135.08 o 
  16   0   8     1973.13     2111.56     82.29 o 
  18   0   8     1047.86     1079.74     55.57 o 
  20   0   8     2220.95     2168.90     90.27 o 
 -21   1   8        0.77        4.16     36.67 o 
 -19   1   8       24.24       21.12     13.32 o 
 -17   1   8       13.53       20.53     11.50 o 
 -15   1   8      351.72      354.22     18.90 o 
 -13   1   8     1079.18     1106.41     33.14 o 
 -11   1   8      262.83      242.97     13.85 o 
  -9   1   8       17.46       17.27      6.56 o 
  -7   1   8      544.22      463.19     13.26 o 
  -5   1   8       41.94        8.05      4.85 o 
  -3   1   8      625.25      859.49     24.69 o 
  -1   1   8       59.24       68.23      3.30 o 
   1   1   8     4389.63     4647.36     67.75 o 
   3   1   8     8831.18     9065.75    151.77 o 
   5   1   8    12927.01    13353.79    213.44 o 
   7   1   8      153.10      133.96      6.12 o 
   9   1   8        7.83       11.98      4.50 o 
  11   1   8       28.55       28.63      6.88 o 
  13   1   8       17.71       -1.19     10.60 o 
  15   1   8      170.71      186.17     17.19 o 
  17   1   8       69.71       57.76     14.83 o 
  19   1   8      185.04      178.60     19.57 o 
 -18   2   8      678.19      658.70     35.35 o 
 -16   2   8     1370.80     1349.89     49.40 o 
 -14   2   8     3379.95     3458.94     84.94 o 
 -12   2   8       17.40       22.49      8.60 o 
 -10   2   8      124.69      111.40      7.74 o 
  -8   2   8     3275.53     3077.51     59.99 o 
  -6   2   8     5051.94     4908.09     98.23 o 
  -4   2   8    18403.35    18764.54    326.61 o 
  -2   2   8     3445.89     3278.72     60.09 o 
   0   2   8     7740.42     6923.85    105.25 o 
   2   2   8     9053.62     8851.15    158.07 o 
   4   2   8     9885.12     9625.27    175.81 o 
   6   2   8     3804.02     3511.49     65.77 o 
   8   2   8     2446.86     2231.56     39.33 o 
  10   2   8     6956.43     7005.25    123.14 o 
  12   2   8     1297.60     1269.80     36.85 o 
  14   2   8      864.84      827.59     29.69 o 
  16   2   8      452.69      445.29     23.54 o 
  18   2   8       34.34       26.50     15.94 o 
 -17   3   8      784.64      799.12     39.79 o 
 -15   3   8     1329.23     1290.07     49.34 o 
 -13   3   8     1695.53     1697.35     56.74 o 
 -11   3   8      418.62      423.20     24.35 o 
  -9   3   8      109.37      208.37     36.63 o 
  -7   3   8     1353.80     1378.61     37.54 o 
  -5   3   8     1898.05     1850.58     40.86 o 
  -3   3   8     1983.14     1908.07     42.04 o 
  -1   3   8      760.52      724.23     20.15 o 
   1   3   8       57.73      148.83     41.36 o 
   3   3   8      111.67      153.12     19.77 o 
   5   3   8       21.02       50.79     15.27 o 
   7   3   8       31.12       33.03     25.69 o 
   9   3   8      428.59      509.37     60.71 o 
  11   3   8     2594.14     2529.51    189.15 o 
  13   3   8     1384.19     1401.76     62.68 o 
  15   3   8      726.86      667.48     48.10 o 
  17   3   8       32.79       51.84     24.16 o 
 -14   4   8     1578.85     1431.57     58.00 o 
 -12   4   8      479.86      496.30     34.48 o 
 -10   4   8      582.22      678.57     33.31 o 
  -8   4   8     1190.81     1265.05     45.46 o 
  -6   4   8      289.36      271.05     19.76 o 
  -4   4   8     1238.53     1188.47     43.12 o 
  -2   4   8     1098.07     1086.20     35.00 o 
   0   4   8      493.94      518.49     25.13 o 
   2   4   8      295.51      329.73     22.99 o 
   4   4   8       17.52       98.75     25.65 o 
   6   4   8      107.44      154.72     21.14 o 
   8   4   8      760.42      760.68     42.60 o 
  10   4   8     2778.51     2672.33    100.49 o 
  12   4   8      180.37      211.58     42.98 o 
  14   4   8       39.01       62.07     37.13 o 
  -7   5   8      872.42      917.01     48.97 o 
  -5   5   8      915.35      869.74     45.40 o 
  -3   5   8      237.18      258.07     25.06 o 
  -1   5   8      645.32      702.15    110.13 o 
   1   5   8     1523.92     1337.43     60.26 o 
   3   5   8     1761.31     1726.84     94.78 o 
   5   5   8     1175.95      944.53     68.91 o 
   7   5   8      857.76      788.12     67.21 o 
 -19   1   9     1751.53     1742.56     51.20 o 
 -17   1   9       34.86       48.45     12.43 o 
 -15   1   9     3232.63     3289.36     80.03 o 
 -13   1   9     3598.13     3841.87     89.24 o 
 -11   1   9     2743.55     2769.76     65.62 o 
  -9   1   9    11254.97    11774.14    238.88 o 
  -7   1   9     1018.32      761.04     30.16 o 
  -5   1   9     6332.37     6106.38    107.45 o 
  -3   1   9     6707.65     6568.32    154.34 o 
  -1   1   9     2179.54     1833.06     32.00 o 
   1   1   9    20067.52    18181.33    287.08 o 
   3   1   9    17005.49    16795.80    279.07 o 
   5   1   9    11246.85    11487.80    203.95 o 
   7   1   9       65.04      104.63      5.62 o 
   9   1   9     1327.78     1326.59     31.71 o 
  11   1   9     4548.66     4453.66     85.86 o 
  13   1   9     4141.79     4123.20     88.22 o 
  15   1   9     4076.57     4135.13     99.93 o 
  17   1   9       83.68      103.85     16.34 o 
  19   1   9      325.05      334.50     24.58 o 
 -18   2   9      553.87      532.19     31.93 o 
 -16   2   9      260.59      273.64     23.02 o 
 -14   2   9       60.88       66.51     11.75 o 
 -12   2   9      747.41      686.60     30.08 o 
 -10   2   9        2.95       23.84      7.10 o 
  -8   2   9      143.74      118.10      7.82 o 
  -6   2   9     2926.17     2860.66     71.16 o 
  -4   2   9      705.58      692.28     31.83 o 
  -2   2   9     4219.37     4172.49     86.04 o 
   0   2   9      682.00      753.03     40.27 o 
   2   2   9      861.66      894.43     54.22 o 
   4   2   9      262.25      364.23     37.33 o 
   6   2   9      302.02      351.50     19.92 o 
   8   2   9      111.71       91.46      5.10 o 
  10   2   9      627.81      678.46     36.32 o 
  12   2   9     1797.23     1846.25     43.71 o 
  14   2   9      135.66      132.64     14.10 o 
  16   2   9      341.48      310.02     23.85 o 
  18   2   9      113.92       71.90     18.89 o 
 -17   3   9      302.82      295.38     28.11 o 
 -15   3   9     1307.00     1182.65     46.56 o 
 -13   3   9     1386.66     1308.04     47.98 o 
 -11   3   9      623.26      649.39     30.97 o 
  -9   3   9     1115.24     1078.16     32.18 o 
  -7   3   9     2040.96     1917.43     48.86 o 
  -5   3   9     3366.53     3131.64     84.47 o 
  -3   3   9     3579.59     3693.10     71.96 o 
  -1   3   9     2390.29     2253.51     47.54 o 
   1   3   9      764.86      718.40     25.75 o 
   3   3   9     1880.77     1761.17     48.74 o 
   5   3   9     2155.85     2144.17     48.92 o 
   7   3   9     2006.26     1864.02     49.88 o 
   9   3   9     2521.86     2475.79     77.02 o 
  11   3   9     3106.20     2992.19     92.20 o 
  13   3   9        7.62       49.89     17.85 o 
  15   3   9      132.70      195.39     35.74 o 
  17   3   9      228.62      187.42     40.14 o 
 -14   4   9      358.08      365.27     28.94 o 
 -12   4   9      228.44      268.71     29.84 o 
 -10   4   9      676.18      700.13     33.63 o 
  -8   4   9     1896.91     1947.91     61.67 o 
  -6   4   9     1151.76     1222.71     42.45 o 
  -4   4   9      645.38      666.60     37.24 o 
  -2   4   9       15.36       32.70     15.95 o 
   0   4   9      658.38      619.97     33.18 o 
   2   4   9     2032.70     1966.67     64.53 o 
   4   4   9     1829.74     1529.69     62.17 o 
   6   4   9      802.53      790.66     42.26 o 
   8   4   9      312.83      273.65     27.30 o 
  10   4   9      632.31      598.59     97.58 o 
  12   4   9      279.02      281.93     33.58 o 
  -7   5   9       16.14       63.59     21.20 o 
  -5   5   9      242.30      304.19     24.69 o 
  -3   5   9     1171.93     1253.28     89.72 o 
  -1   5   9      357.25      467.25     40.61 o 
   1   5   9      169.48      279.70     29.20 o 
   3   5   9       28.40      114.77     22.90 o 
   5   5   9      162.72      161.87     37.03 o 
   7   5   9       29.52       75.70     35.87 o 
 -20   0  10     4496.20     4329.55    140.28 o 
 -18   0  10     1994.59     2040.52     76.23 o 
 -16   0  10       68.22       63.13     16.96 o 
 -14   0  10     5347.27     5381.33    163.00 o 
 -12   0  10     1571.92     1406.41     53.15 o 
 -10   0  10    20801.77    21537.34    595.46 o 
  -8   0  10    18340.89    18432.41    625.38 o 
  -6   0  10       33.69       31.13     11.95 o 
  -4   0  10     1089.52      983.03     83.91 o 
  -2   0  10     4455.66     4751.54    100.97 o 
   0   0  10     3080.48     2496.38     51.91 o 
   2   0  10     1381.18      992.24     27.07 o 
   4   0  10    36266.16    36866.20    953.83 o 
   6   0  10     7945.59     7623.14    198.49 o 
   8   0  10     1218.82     1189.95     37.91 o 
  10   0  10     4351.03     4125.24    112.82 o 
  12   0  10      802.23      841.11     32.10 o 
  14   0  10     7474.59     7540.00    241.40 o 
  16   0  10     4638.40     4666.84    159.05 o 
  18   0  10      466.66      441.16     37.13 o 
  20   0  10     1009.29     1006.83     57.38 o 
 -19   1  10        5.48       29.48     13.79 o 
 -17   1  10       23.84       38.82     12.29 o 
 -15   1  10     1069.39     1031.79     35.15 o 
 -13   1  10      889.64      808.05     27.03 o 
 -11   1  10     1754.38     1799.46     45.53 o 
  -9   1  10     1075.93     1111.26     35.47 o 
  -7   1  10     6529.96     6582.83    147.57 o 
  -5   1  10       50.65       74.31      8.38 o 
  -3   1  10       32.63       11.54      3.78 o 
  -1   1  10       95.59      118.74      5.04 o 
   1   1  10     4983.54     5013.68     95.30 o 
   3   1  10     4710.22     4592.87     83.60 o 
   5   1  10     1352.57     1442.03     26.92 o 
   7   1  10     1346.52     1416.61     28.38 o 
   9   1  10      631.02      647.31     17.66 o 
  11   1  10       34.19       21.17      6.92 o 
  13   1  10      194.80      212.96     11.92 o 
  15   1  10       71.11      102.03     14.76 o 
  17   1  10       33.42       66.48     14.97 o 
  19   1  10       33.26       16.08     15.53 o 
 -18   2  10      514.25      493.95     31.21 o 
 -16   2  10      721.85      708.31     34.75 o 
 -14   2  10     1332.20     1297.12     39.19 o 
 -12   2  10      751.02      706.44     25.17 o 
 -10   2  10     2414.54     2313.10     52.86 o 
  -8   2  10     3439.88     3530.35     85.35 o 
  -6   2  10     3018.08     2902.32     63.90 o 
  -4   2  10     6573.60     6332.19    128.53 o 
  -2   2  10    13516.58    13205.38    238.16 o 
   0   2  10    12640.37    11140.83    184.52 o 
   2   2  10    10831.52    10355.33    188.97 o 
   4   2  10     4499.79     4156.00     78.76 o 
   6   2  10     2365.30     2198.35     43.19 o 
   8   2  10       21.42       25.11      4.26 o 
  10   2  10     2985.14     2916.58     58.28 o 
  12   2  10     1939.71     1941.34     45.53 o 
  14   2  10     1114.07     1086.96     35.07 o 
  16   2  10      908.72      824.76     36.31 o 
  18   2  10       84.88       99.96     21.92 o 
 -17   3  10     1519.28     1431.97     54.36 o 
 -15   3  10      668.24      620.36     33.38 o 
 -13   3  10      285.00      279.47     25.38 o 
 -11   3  10      188.40      246.48     19.55 o 
  -9   3  10      465.44      460.24     18.96 o 
  -7   3  10     1062.44     1061.15     31.29 o 
  -5   3  10     1087.30     1086.18     30.12 o 
  -3   3  10      271.57      296.96     26.36 o 
  -1   3  10      203.11      244.45     15.83 o 
   1   3  10      245.34      220.50     13.51 o 
   3   3  10      185.94      219.77     12.45 o 
   5   3  10      195.02      222.35     46.72 o 
   7   3  10      662.38      695.32     26.81 o 
   9   3  10     1044.66      993.05     39.52 o 
  11   3  10     1655.95     1555.92     71.06 o 
  13   3  10      970.61      939.41     41.61 o 
  15   3  10      275.08      230.05     36.40 o 
 -12   4  10      485.57      482.38     30.22 o 
 -10   4  10      272.94      305.26     25.26 o 
  -8   4  10      484.88      489.53     26.80 o 
  -6   4  10      691.34      691.39     32.72 o 
  -4   4  10     1396.13     1415.44     49.02 o 
  -2   4  10      559.10      596.13     22.91 o 
   0   4  10        7.08       29.41      9.76 o 
   2   4  10       22.26      104.67     23.79 o 
   4   4  10      495.35      511.08     49.37 o 
   6   4  10     1974.16     1928.28     76.50 o 
   8   4  10      952.01      964.76     49.01 o 
  10   4  10     1159.75     1165.92     57.20 o 
  12   4  10      475.47      480.91     51.94 o 
  -7   5  10      506.56      496.56     35.61 o 
  -5   5  10      826.07      818.12     46.89 o 
  -3   5  10      721.91      733.41     35.47 o 
  -1   5  10     1082.43     1161.37    123.92 o 
   1   5  10     1471.80     1548.12    104.67 o 
   3   5  10     1349.65     1245.56     58.92 o 
   5   5  10      589.88      406.75     49.55 o 
 -19   1  11     3872.24     3736.90     91.98 o 
 -17   1  11      973.55      933.41     32.87 o 
 -15   1  11     1363.61     1359.25     39.93 o 
 -13   1  11     1522.99     1561.59     42.09 o 
 -11   1  11     1488.95     1467.37     43.50 o 
  -9   1  11    11218.01    11274.86    248.76 o 
  -7   1  11     4709.97     4501.55    111.11 o 
  -5   1  11      939.71      610.38     17.92 o 
  -3   1  11     3545.13     3405.07     68.00 o 
  -1   1  11    15189.01    15016.62    255.42 o 
   1   1  11     9514.18     8640.29    147.08 o 
   3   1  11     2542.42     2159.36     43.40 o 
   5   1  11     8867.03     8927.46    161.49 o 
   7   1  11     1525.80     1481.80     29.55 o 
   9   1  11     3624.03     3284.87     64.54 o 
  11   1  11     3282.33     3357.49     66.97 o 
  13   1  11      168.28      179.89     11.52 o 
  15   1  11     4871.70     4911.76    116.63 o 
  17   1  11     1284.53     1272.15     42.78 o 
  19   1  11      115.93      138.69     19.33 o 
 -18   2  11      695.85      647.98     35.08 o 
 -16   2  11      688.31      619.19     35.28 o 
 -14   2  11      210.93      201.06     17.09 o 
 -12   2  11        3.32        6.69      8.68 o 
 -10   2  11      950.87      941.31     37.06 o 
  -8   2  11     1791.39     1743.73     40.54 o 
  -6   2  11      981.93      969.98     21.83 o 
  -4   2  11      792.39      803.73     25.21 o 
  -2   2  11      233.14      276.64     21.41 o 
   0   2  11      961.01      967.44     44.42 o 
   2   2  11      699.60      770.01     18.34 o 
   4   2  11      208.80      208.02     13.86 o 
   6   2  11     1231.29     1243.77     28.86 o 
   8   2  11     1674.46     1645.66     32.30 o 
  10   2  11       37.06       45.35      9.51 o 
  12   2  11      141.30      163.58     12.62 o 
  14   2  11        8.28       23.58     14.06 o 
  16   2  11      163.06      212.28     21.47 o 
  18   2  11      777.53      699.51     40.33 o 
 -17   3  11      331.52      322.24     27.43 o 
 -15   3  11      995.08      942.77     41.01 o 
 -13   3  11      602.06      567.73     29.95 o 
 -11   3  11      380.02      348.09     24.91 o 
  -9   3  11     2454.14     2344.34     59.41 o 
  -7   3  11     2717.22     2508.46     62.10 o 
  -5   3  11     3575.63     3390.43     79.65 o 
  -3   3  11     2033.69     2029.03     42.15 o 
  -1   3  11      658.42      563.26     22.52 o 
   1   3  11      777.67      746.46     21.85 o 
   3   3  11     1073.72     1052.89     28.93 o 
   5   3  11     5269.52     4912.45    125.35 o 
   7   3  11     2626.37     2550.19     59.45 o 
   9   3  11      978.69      946.88     32.77 o 
  11   3  11      701.63      735.90     34.70 o 
  13   3  11      140.67      147.97     19.90 o 
  15   3  11      327.24      326.97     28.25 o 
 -12   4  11      320.33      351.03     26.64 o 
 -10   4  11      777.26      852.28     36.91 o 
  -8   4  11     1041.65     1039.43     59.06 o 
  -6   4  11      919.46      870.69     36.41 o 
  -4   4  11      219.66      192.51     16.91 o 
  -2   4  11      621.24      569.06     22.49 o 
   0   4  11      821.37      824.82     37.66 o 
   2   4  11     1296.86     1325.40     42.30 o 
   4   4  11      733.85      675.43     38.70 o 
   6   4  11      407.48      339.66     29.74 o 
   8   4  11      622.64      578.85     65.34 o 
  10   4  11     1029.77      869.59     49.09 o 
  12   4  11      521.05      533.61     59.48 o 
  -5   5  11      147.91      171.32     21.31 o 
  -3   5  11      619.91      719.29     70.58 o 
  -1   5  11      667.65      819.75     46.07 o 
   1   5  11       56.55      111.33     36.16 o 
   3   5  11       54.53       93.16     22.46 o 
   5   5  11      234.83      239.15     60.90 o 
 -20   0  12     1025.62     1017.84     52.46 o 
 -18   0  12     5006.26     4525.71    143.99 o 
 -16   0  12     1265.06     1267.28     52.63 o 
 -14   0  12     1061.27      955.78     46.33 o 
 -12   0  12     1181.28     1201.73     51.89 o 
 -10   0  12     2378.75     2319.33    125.48 o 
  -8   0  12    17379.14    17238.90    912.07 o 
  -6   0  12     1254.48     1119.84     96.64 o 
  -4   0  12      468.17      315.87     15.42 o 
  -2   0  12      786.63      637.53     23.03 o 
   0   0  12    14231.78    14182.49    386.32 o 
   2   0  12      449.00      227.91     10.66 o 
   4   0  12      571.47      430.90     18.15 o 
   6   0  12    17227.89    17449.52    446.22 o 
   8   0  12     5472.08     5334.60    142.59 o 
  10   0  12    19276.85    19827.28    508.58 o 
  12   0  12      371.45      308.87     20.31 o 
  14   0  12       32.65       23.40     11.99 o 
  16   0  12     5563.44     5642.26    187.81 o 
  18   0  12      678.70      663.68     74.80 o 
 -19   1  12      252.82      255.44     21.17 o 
 -17   1  12       41.20       19.20     11.81 o 
 -15   1  12       50.87       44.08     11.52 o 
 -13   1  12      683.10      712.26     30.17 o 
 -11   1  12      662.65      611.54     21.98 o 
  -9   1  12     4640.66     4651.26    107.16 o 
  -7   1  12     2140.89     2150.31     56.69 o 
  -5   1  12     2662.22     2406.81     54.03 o 
  -3   1  12      291.49      266.81     10.93 o 
  -1   1  12     2317.04     2298.28     41.53 o 
   1   1  12      279.93      300.55      8.79 o 
   3   1  12       42.57       31.62      4.05 o 
   5   1  12      430.97      466.04     12.36 o 
   7   1  12     2017.37     2141.86     40.99 o 
   9   1  12     1188.83     1092.38     25.99 o 
  11   1  12      734.50      772.89     21.78 o 
  13   1  12      499.09      506.73     18.07 o 
  15   1  12     1136.55     1090.88     32.33 o 
  17   1  12      254.81      290.21     21.88 o 
  19   1  12      695.69      665.24     34.82 o 
 -18   2  12      536.35      525.96     32.41 o 
 -16   2  12      824.99      755.04     45.82 o 
 -14   2  12     3808.95     3509.74     94.96 o 
 -12   2  12      796.79      749.77     33.90 o 
 -10   2  12     2467.67     2347.42     59.26 o 
  -8   2  12     2667.81     2886.11     58.38 o 
  -6   2  12     3269.30     3073.08     76.21 o 
  -4   2  12     5559.28     5016.02    107.63 o 
  -2   2  12    11708.52    11123.13    195.50 o 
   0   2  12    15887.22    15307.26    246.96 o 
   2   2  12     2182.85     2033.03     42.29 o 
   4   2  12      781.18      704.08     18.83 o 
   6   2  12      730.90      678.49     20.49 o 
   8   2  12      870.31      782.54     19.95 o 
  10   2  12     2676.82     2441.25     50.11 o 
  12   2  12      652.64      609.86     20.48 o 
  14   2  12       98.50      102.04     16.65 o 
  16   2  12     1229.84     1211.72     50.43 o 
  18   2  12      248.25      236.32     27.33 o 
 -15   3  12      408.27      414.49     27.74 o 
 -13   3  12       30.06       50.96     27.16 o 
 -11   3  12      445.71      470.23     25.83 o 
  -9   3  12      818.91      879.29     28.23 o 
  -7   3  12      607.78      631.43     24.55 o 
  -5   3  12       12.50       28.29      8.20 o 
  -3   3  12       67.62       81.25      8.36 o 
  -1   3  12      499.40      452.80     15.60 o 
   1   3  12     1359.87     1352.17     35.11 o 
   3   3  12      916.15      936.19     26.74 o 
   5   3  12      326.45      441.30     34.67 o 
   7   3  12     1291.75     1236.71     41.95 o 
   9   3  12     1481.69     1365.19     47.65 o 
  11   3  12      652.94      604.60     32.06 o 
  13   3  12      544.63      542.85     32.99 o 
  15   3  12      299.46      277.68     27.05 o 
 -12   4  12       76.96       47.40     17.40 o 
 -10   4  12      288.74      305.86     25.58 o 
  -8   4  12      820.42      731.05     35.71 o 
  -6   4  12     1039.46     1045.72     48.56 o 
  -4   4  12      279.74      314.04     21.49 o 
  -2   4  12       36.18       46.75     10.14 o 
   0   4  12        7.86       31.25     15.91 o 
   2   4  12      322.23      331.65     19.09 o 
   4   4  12     1967.74     2129.61    110.38 o 
   6   4  12     1992.11     1949.59     78.07 o 
   8   4  12      788.36      845.61     47.02 o 
  10   4  12      411.67      436.24     42.72 o 
  12   4  12      306.74      289.63     32.61 o 
  -5   5  12      901.55      877.71     40.04 o 
  -3   5  12     1063.72     1146.35    106.03 o 
  -1   5  12      913.59      958.30    104.54 o 
   1   5  12     1067.33      964.84     78.02 o 
   3   5  12      412.55      335.20     38.06 o 
   5   5  12      467.43      347.80     34.86 o 
 -19   1  13     1094.20     1012.63     36.25 o 
 -17   1  13     1480.98     1385.23     47.33 o 
 -15   1  13     1890.83     1842.50     55.13 o 
 -13   1  13     3761.67     3745.00     93.68 o 
 -11   1  13     1343.20     1121.12     43.13 o 
  -9   1  13     3709.12     3518.97     89.69 o 
  -7   1  13     1164.70     1116.04     37.98 o 
  -5   1  13     2701.35     2683.52     64.41 o 
  -3   1  13     3863.28     3574.68     77.61 o 
  -1   1  13    19973.30    19841.23    336.38 o 
   1   1  13    18651.31    17703.06    325.80 o 
   3   1  13      285.01      334.80     10.19 o 
   5   1  13     1368.47     1177.02     24.74 o 
   7   1  13     2127.54     2124.31     40.72 o 
   9   1  13     6525.81     6284.31    118.32 o 
  11   1  13    10125.47    10146.81    188.15 o 
  13   1  13       20.40       31.49      8.35 o 
  15   1  13      305.86      354.36     18.77 o 
  17   1  13     1711.15     1666.54     51.22 o 
  19   1  13      312.02      282.55     27.31 o 
 -18   2  13      159.68      151.73     20.96 o 
 -16   2  13      195.36      231.61     21.79 o 
 -14   2  13       22.53       53.09     11.45 o 
 -12   2  13      131.57      156.79     19.08 o 
 -10   2  13     1552.90     1557.04     42.78 o 
  -8   2  13     1109.38     1096.36     25.69 o 
  -6   2  13      108.14      114.03      8.02 o 
  -4   2  13      186.80      244.78     14.00 o 
  -2   2  13     2867.43     2692.37     71.53 o 
   0   2  13     1427.88     1449.76     37.91 o 
   2   2  13     1613.63     1581.87     33.84 o 
   4   2  13       52.59       67.11      6.60 o 
   6   2  13       12.63       24.39      6.75 o 
   8   2  13     2347.08     2356.44     47.83 o 
  10   2  13      545.70      522.38     16.83 o 
  12   2  13       11.40        8.58      7.98 o 
  14   2  13       10.81        7.53     13.37 o 
  16   2  13       15.93        5.94     18.74 o 
 -15   3  13      715.89      610.32     35.55 o 
 -13   3  13      711.66      656.47     32.40 o 
 -11   3  13      828.14      758.19     32.50 o 
  -9   3  13     1868.90     1811.71     48.53 o 
  -7   3  13     4444.16     4198.55    100.07 o 
  -5   3  13     1780.29     1746.86     47.39 o 
  -3   3  13      351.20      300.33     13.44 o 
  -1   3  13      510.83      506.36     23.80 o 
   1   3  13     1322.11     1229.17     32.59 o 
   3   3  13     3609.67     3705.93     87.13 o 
   5   3  13     3263.84     3140.80     75.27 o 
   7   3  13      533.12      502.53     18.60 o 
   9   3  13      355.35      402.81     21.89 o 
  11   3  13      932.53      929.91     40.66 o 
  13   3  13      345.81      381.68     29.08 o 
  15   3  13      651.23      647.73     38.74 o 
 -12   4  13      365.55      439.16     30.62 o 
 -10   4  13      518.33      548.62     47.38 o 
  -8   4  13      884.23      844.63     45.69 o 
  -6   4  13      635.45      599.90     36.01 o 
  -4   4  13     1012.43      927.18     33.32 o 
  -2   4  13      370.00      392.17     19.70 o 
   0   4  13      747.43      744.67     27.20 o 
   2   4  13      307.44      318.96     19.15 o 
   4   4  13      619.14      726.45     44.25 o 
   6   4  13     1091.17     1018.39     54.56 o 
   8   4  13      852.27      812.13     66.28 o 
  10   4  13      584.90      468.00     37.82 o 
  -3   5  13      116.00      209.83     45.42 o 
  -1   5  13      283.50      320.71     31.78 o 
   1   5  13      243.14      313.97     37.59 o 
   3   5  13      147.72      159.26     26.88 o 
 -18   0  14     1562.33     1508.01    158.98 o 
 -16   0  14      720.52      708.57     40.78 o 
 -14   0  14     1131.77     1198.18     54.24 o 
 -12   0  14     1257.94     1321.32    117.89 o 
 -10   0  14     3567.48     3151.75    204.17 o 
  -8   0  14     1579.82     1498.41    122.62 o 
  -6   0  14     2275.80     2216.43     84.69 o 
  -4   0  14     1755.21     1721.15     52.81 o 
  -2   0  14     4423.38     3885.64    110.01 o 
   0   0  14    18752.48    18144.65    524.34 o 
   2   0  14     7501.65     7653.68    224.52 o 
   4   0  14       34.04       18.32      9.81 o 
   6   0  14     5667.65     5669.05    171.30 o 
   8   0  14     5025.28     4899.39    132.57 o 
  10   0  14    14024.22    13791.88    357.46 o 
  12   0  14     9792.28     9784.67    257.61 o 
  14   0  14      508.61      505.29     26.72 o 
  16   0  14      352.17      381.74     25.30 o 
  18   0  14      223.26      223.24     30.85 o 
 -19   1  14       88.51       68.09     15.69 o 
 -17   1  14        8.74       18.87     12.32 o 
 -15   1  14       29.91       31.75     12.26 o 
 -13   1  14       90.27      102.78     12.54 o 
 -11   1  14      189.99      188.34     13.90 o 
  -9   1  14     1898.48     1959.61     69.70 o 
  -7   1  14     2264.23     2134.33     57.12 o 
  -5   1  14      930.78      799.93     30.15 o 
  -3   1  14      828.38      785.14     19.82 o 
  -1   1  14      514.80      516.06     12.76 o 
   1   1  14      136.75      170.88      7.43 o 
   3   1  14      639.71      609.64     15.27 o 
   5   1  14        1.80        4.35      4.42 o 
   7   1  14        0.72       17.50      5.20 o 
   9   1  14     1486.10     1484.40     33.42 o 
  11   1  14      117.08      159.27     12.09 o 
  13   1  14      673.99      644.70     20.77 o 
  15   1  14       30.41       28.14      9.34 o 
  17   1  14        1.15        1.36     14.82 o 
 -18   2  14      476.45      459.02     30.84 o 
 -16   2  14      405.61      390.99     26.51 o 
 -14   2  14     2724.13     2575.97     67.08 o 
 -12   2  14     3277.19     3079.35     76.72 o 
 -10   2  14     1740.22     1782.81     47.69 o 
  -8   2  14     3360.48     3040.41     86.53 o 
  -6   2  14     3837.75     3554.20     81.29 o 
  -4   2  14     4728.66     4302.48     86.63 o 
  -2   2  14     1775.55     1817.41     35.80 o 
   0   2  14     6456.05     6498.77    107.37 o 
   2   2  14     2324.82     2229.23     49.28 o 
   4   2  14     2293.43     2087.86     47.24 o 
   6   2  14     1635.43     1513.68     36.04 o 
   8   2  14      245.15      262.61     11.46 o 
  10   2  14     1240.88     1211.94     31.08 o 
  12   2  14      826.05      831.21     25.00 o 
  14   2  14      595.22      614.84     35.19 o 
  16   2  14     1546.40     1404.04     56.95 o 
 -15   3  14      153.19      150.24     20.26 o 
 -13   3  14      399.47      396.76     25.89 o 
 -11   3  14      795.65      714.90     31.52 o 
  -9   3  14      541.20      576.81     22.55 o 
  -7   3  14        5.09       24.02      9.23 o 
  -5   3  14       95.59      131.58     11.15 o 
  -3   3  14       82.40       89.25     12.56 o 
  -1   3  14     2566.81     2570.54     60.60 o 
   1   3  14     2065.17     2024.03     64.30 o 
   3   3  14     1620.03     1566.57     40.67 o 
   5   3  14      494.43      580.40     35.68 o 
   7   3  14      466.86      446.60     17.87 o 
   9   3  14     1248.04     1245.38     55.39 o 
  11   3  14      573.64      526.99     32.46 o 
  13   3  14      461.32      424.57     31.26 o 
  15   3  14      334.71      269.01     27.45 o 
 -12   4  14      246.12      266.88     28.42 o 
 -10   4  14      218.95      213.80     26.15 o 
  -8   4  14      434.10      457.80     38.76 o 
  -6   4  14     1027.09      920.72     45.81 o 
  -4   4  14      127.09      180.56     21.24 o 
  -2   4  14        8.60       39.89     11.00 o 
   0   4  14      474.10      440.02     21.53 o 
   2   4  14      741.94      734.04     27.40 o 
   4   4  14     3670.32     3762.53    143.22 o 
   6   4  14     1413.20     1578.13     55.35 o 
   8   4  14       16.57       72.20     22.00 o 
  10   4  14      526.80      552.74     41.43 o 
  -1   5  14      182.52      162.82     26.19 o 
   1   5  14      222.92      282.17     68.99 o 
 -19   1  15     1008.38      960.63     51.64 o 
 -17   1  15      845.76      845.68     40.82 o 
 -15   1  15      998.04      934.28     41.91 o 
 -13   1  15     2611.42     2568.14     69.96 o 
 -11   1  15     2444.62     2367.72     70.28 o 
  -9   1  15     1718.00     1577.68     45.15 o 
  -7   1  15     1895.65     1909.26     46.26 o 
  -5   1  15     4552.53     4063.48    122.72 o 
  -3   1  15     7102.16     6630.90    133.86 o 
  -1   1  15     2322.55     2006.92     47.20 o 
   1   1  15     5963.77     5738.60    111.67 o 
   3   1  15     1298.55     1138.72     25.37 o 
   5   1  15     5531.36     5363.89    105.61 o 
   7   1  15     4585.07     4443.05     90.82 o 
   9   1  15      316.65      335.99     13.90 o 
  11   1  15     4332.21     4300.33     84.36 o 
  13   1  15     1108.01     1085.80     28.71 o 
  15   1  15      372.11      365.65     17.67 o 
  17   1  15     1006.84      894.97     39.68 o 
 -16   2  15        1.84      -13.45     13.45 o 
 -14   2  15      817.31      854.17     30.58 o 
 -12   2  15     1062.13     1055.03     33.90 o 
 -10   2  15     1622.45     1589.15     56.33 o 
  -8   2  15        7.28       17.68      6.82 o 
  -6   2  15       23.58       50.71      7.09 o 
  -4   2  15       84.03      112.31      7.83 o 
  -2   2  15     1051.56      999.08     33.53 o 
   0   2  15     5542.96     5633.70    102.54 o 
   2   2  15      211.23      237.88      9.84 o 
   4   2  15      559.16      500.15     19.79 o 
   6   2  15       57.96       71.84      7.62 o 
   8   2  15       35.92       35.72      7.53 o 
  10   2  15     1047.46      997.54     27.47 o 
  12   2  15       46.73       44.88      9.46 o 
  14   2  15      254.24      255.46     20.34 o 
  16   2  15      126.95      138.81     22.43 o 
 -15   3  15       82.83       84.42     18.28 o 
 -13   3  15      971.49      925.75     38.59 o 
 -11   3  15      998.43      901.95     36.39 o 
  -9   3  15     1251.88     1299.73     69.08 o 
  -7   3  15     1069.99     1028.82     32.46 o 
  -5   3  15     4483.91     4103.54    106.60 o 
  -3   3  15      222.04      202.76     16.43 o 
  -1   3  15     1069.16     1089.28     34.25 o 
   1   3  15      509.86      546.65     18.74 o 
   3   3  15      665.42      621.13     20.91 o 
   5   3  15     6207.93     6222.85    143.39 o 
   7   3  15      446.42      430.83     17.94 o 
   9   3  15       75.30      111.85     16.04 o 
  11   3  15      716.59      758.71     41.83 o 
  13   3  15      256.61      247.45     25.39 o 
 -10   4  15      228.52      243.57     27.94 o 
  -8   4  15      790.20      723.79     40.58 o 
  -6   4  15      877.50      844.18     56.76 o 
  -4   4  15     1335.46     1288.58     45.07 o 
  -2   4  15      776.88      840.07     37.71 o 
   0   4  15        6.89       33.48     18.25 o 
   2   4  15      365.17      388.45     20.47 o 
   4   4  15      608.34      652.18     57.32 o 
   6   4  15     1912.72     1782.15    122.64 o 
   8   4  15      897.95      837.80     48.18 o 
  10   4  15       65.61       69.58     33.22 o 
 -18   0  16     1474.05     1481.07     74.36 o 
 -16   0  16      387.00      426.69     34.89 o 
 -14   0  16      890.85      832.76     59.61 o 
 -12   0  16      883.75      800.19     48.66 o 
 -10   0  16      573.89      583.02     60.61 o 
  -8   0  16     1564.81     1702.01     69.21 o 
  -6   0  16     2458.63     2469.90     80.00 o 
  -4   0  16    16319.00    15460.87    417.99 o 
  -2   0  16     7137.08     6901.14    225.40 o 
   0   0  16     3283.00     3015.20     92.13 o 
   2   0  16      504.33      420.05     18.92 o 
   4   0  16     2096.72     1953.40     62.42 o 
   6   0  16    13915.88    13383.55    389.46 o 
   8   0  16     8387.22     8061.62    212.89 o 
  10   0  16     3128.48     2995.21     86.51 o 
  12   0  16     2250.00     2305.91     70.26 o 
  14   0  16      135.10      136.21     17.85 o 
  16   0  16       15.79       31.90     14.63 o 
  18   0  16      303.52      309.93     36.14 o 
 -17   1  16        5.95       11.91     13.20 o 
 -15   1  16      107.28      114.79     14.72 o 
 -13   1  16       34.65       46.69     11.32 o 
 -11   1  16      901.62      850.68     30.93 o 
  -9   1  16      611.24      588.25     28.57 o 
  -7   1  16      989.93      913.84     25.38 o 
  -5   1  16      529.30      554.36     16.59 o 
  -3   1  16      121.24      173.18      9.71 o 
  -1   1  16       18.71       21.92      5.16 o 
   1   1  16       30.78       43.01      5.24 o 
   3   1  16       71.76       64.00      5.73 o 
   5   1  16        9.17       31.64      5.81 o 
   7   1  16      265.42      286.50     14.38 o 
   9   1  16      186.55      187.85     11.24 o 
  11   1  16      575.78      587.43     19.30 o 
  13   1  16       60.49       64.39      9.90 o 
  15   1  16      325.30      322.87     20.09 o 
  17   1  16        3.15       39.74     16.92 o 
 -16   2  16      558.05      500.25     30.04 o 
 -14   2  16     1516.13     1469.86     46.45 o 
 -12   2  16     2891.59     2654.61    111.34 o 
 -10   2  16     3801.44     3550.54     92.25 o 
  -8   2  16      974.13      994.18     43.94 o 
  -6   2  16     2575.27     2448.14     56.77 o 
  -4   2  16     3733.28     3578.70     84.88 o 
  -2   2  16     1470.17     1343.93     34.98 o 
   0   2  16     2226.87     2267.49     43.01 o 
   2   2  16      398.70      354.57     13.16 o 
   4   2  16     1060.80      965.85     23.47 o 
   6   2  16     5486.36     5338.73    114.01 o 
   8   2  16       11.12        8.93      7.07 o 
  10   2  16       12.57       -0.69      7.86 o 
  12   2  16      809.84      820.26     32.91 o 
  14   2  16      729.83      692.46     30.74 o 
  16   2  16     2670.51     2628.84     88.86 o 
 -15   3  16      153.40      185.60     21.33 o 
 -13   3  16      897.86      817.19     36.04 o 
 -11   3  16      502.87      487.14     37.36 o 
  -9   3  16       63.17       47.94     10.72 o 
  -7   3  16       31.19       32.22     10.35 o 
  -5   3  16      140.33      183.57     12.36 o 
  -3   3  16     1096.87     1054.10     29.35 o 
  -1   3  16     1850.57     1858.70     62.19 o 
   1   3  16     1806.47     1866.60     89.08 o 
   3   3  16      746.63      759.04     23.97 o 
   5   3  16     1644.62     1703.71     44.86 o 
   7   3  16      616.62      538.00     20.29 o 
   9   3  16      343.05      328.13     20.92 o 
  11   3  16      161.84      148.71     17.13 o 
  13   3  16      158.74      135.56     22.25 o 
 -10   4  16      320.20      250.35     28.10 o 
  -8   4  16       23.93       47.02     19.26 o 
  -6   4  16      312.46      332.24     24.83 o 
  -4   4  16     1019.02      978.56     37.73 o 
  -2   4  16      305.79      263.25     17.58 o 
   0   4  16     1713.59     1708.09     50.25 o 
   2   4  16      216.91      230.42     16.91 o 
   4   4  16      484.95      537.12     31.28 o 
   6   4  16     2716.30     2710.02     84.86 o 
   8   4  16      103.06      161.93     21.51 o 
 -17   1  17      590.52      573.59     40.19 o 
 -15   1  17     1009.84     1039.36     43.51 o 
 -13   1  17     1408.78     1498.87     74.72 o 
 -11   1  17     2641.83     2526.24    120.84 o 
  -9   1  17     2111.68     2055.34     71.92 o 
  -7   1  17     1468.85     1496.67     38.33 o 
  -5   1  17     4549.31     4356.40     88.02 o 
  -3   1  17     3180.40     2981.94     63.57 o 
  -1   1  17     4313.90     4031.72     84.00 o 
   1   1  17     2426.58     2427.61     53.79 o 
   3   1  17     1057.86     1088.98     27.11 o 
   5   1  17     4460.96     4093.85     88.00 o 
   7   1  17     4889.60     4616.59    100.34 o 
   9   1  17      817.01      782.57     22.03 o 
  11   1  17      806.05      829.28     28.45 o 
  13   1  17      915.86      886.75     25.88 o 
  15   1  17      658.58      634.60     24.04 o 
  17   1  17      862.68      857.80     40.66 o 
 -16   2  17      159.96      171.14     21.13 o 
 -14   2  17      778.11      727.98     29.14 o 
 -12   2  17      912.12     1021.84     35.34 o 
 -10   2  17      193.11      189.18     14.75 o 
  -8   2  17       60.04       52.15      8.50 o 
  -6   2  17       12.82       21.67      6.91 o 
  -4   2  17     1129.42     1092.60     29.87 o 
  -2   2  17       19.56       11.05      6.14 o 
   0   2  17      924.57      907.32     28.26 o 
   2   2  17     1102.93     1042.87     26.31 o 
   4   2  17      182.18      209.37     10.37 o 
   6   2  17     1122.99     1067.96     31.05 o 
   8   2  17      238.99      212.87     12.41 o 
  10   2  17       35.69       35.16     12.70 o 
  12   2  17      322.79      315.26     17.27 o 
  14   2  17      361.51      340.51     23.60 o 
 -13   3  17      550.96      555.06     65.65 o 
 -11   3  17      892.08      787.87     37.20 o 
  -9   3  17      884.28      856.89     39.72 o 
  -7   3  17       21.66       30.69     11.99 o 
  -5   3  17     1809.38     1679.32     45.55 o 
  -3   3  17     3057.61     2999.93     79.37 o 
  -1   3  17     1355.21     1287.23     50.41 o 
   1   3  17     2617.19     2600.37     62.35 o 
   3   3  17      969.65      978.12     38.73 o 
   5   3  17     1062.26     1078.98     31.33 o 
   7   3  17     3167.70     3123.25     73.24 o 
   9   3  17      424.43      426.95     37.18 o 
  11   3  17     1464.26     1430.66     46.97 o 
  13   3  17       17.69       21.05     14.93 o 
 -10   4  17      380.12      225.38     91.69 o 
  -8   4  17      256.05      264.44     23.84 o 
  -6   4  17      690.16      770.06     42.47 o 
  -4   4  17      673.46      716.56     32.85 o 
  -2   4  17     1471.20     1492.37     47.88 o 
   0   4  17      270.98      296.02     18.67 o 
   2   4  17       64.07       58.91     13.02 o 
   4   4  17      495.87      503.34     29.92 o 
   6   4  17      388.15      341.03     30.35 o 
   8   4  17     1160.16     1132.55     69.43 o 
 -18   0  18      613.34      553.78     56.07 o 
 -16   0  18     1288.31     1169.84     92.97 o 
 -14   0  18      161.56      184.23     22.72 o 
 -12   0  18      218.45      254.69     31.32 o 
 -10   0  18      742.82      734.07     38.01 o 
  -8   0  18     2603.88     2582.91     92.88 o 
  -6   0  18    12407.69    12159.96    331.97 o 
  -4   0  18     5710.32     5638.12    158.66 o 
  -2   0  18     1858.93     1724.88     57.68 o 
   0   0  18     2546.02     2525.23     79.46 o 
   2   0  18     3856.49     3884.96    118.37 o 
   4   0  18     6391.04     6196.40    184.51 o 
   6   0  18     8973.08     8904.68    262.28 o 
   8   0  18     1572.20     1415.43     46.87 o 
  10   0  18      693.25      679.09     29.42 o 
  12   0  18      457.36      418.95     24.86 o 
  14   0  18      524.32      512.75     29.12 o 
  16   0  18      523.44      548.77     31.58 o 
 -17   1  18      164.92      155.31     21.01 o 
 -15   1  18      297.53      299.63     20.08 o 
 -13   1  18      379.67      349.14     19.99 o 
 -11   1  18       75.37       74.40     11.15 o 
  -9   1  18      330.95      295.89     14.78 o 
  -7   1  18        5.47       14.78      7.24 o 
  -5   1  18      949.47      855.94     22.79 o 
  -3   1  18      217.26      201.34     12.18 o 
  -1   1  18      610.15      631.48     19.42 o 
   1   1  18        2.45        9.36      5.18 o 
   3   1  18      161.82      152.85      8.97 o 
   5   1  18      102.53      117.73      9.43 o 
   7   1  18       16.76       13.94      8.09 o 
   9   1  18        7.36        8.35      7.26 o 
  11   1  18      713.62      682.89     21.75 o 
  13   1  18     1186.90     1017.87     28.60 o 
  15   1  18      109.81      109.04     13.11 o 
 -16   2  18      585.96      580.72     43.26 o 
 -14   2  18     1671.62     1627.59     50.50 o 
 -12   2  18     1948.32     1925.32    104.04 o 
 -10   2  18     4080.81     3616.52    156.74 o 
  -8   2  18     1308.50     1302.56     54.90 o 
  -6   2  18       60.85       82.54      8.44 o 
  -4   2  18     1366.60     1398.34     33.69 o 
  -2   2  18      294.65      285.92     13.18 o 
   0   2  18     5442.06     5081.52    105.24 o 
   2   2  18     1867.26     1791.60     41.86 o 
   4   2  18       13.29       17.39      8.01 o 
   6   2  18     1214.55     1271.04     32.48 o 
   8   2  18      715.72      706.92     21.89 o 
  10   2  18      831.13      810.02     26.46 o 
  12   2  18     1658.88     1694.16     45.65 o 
  14   2  18      391.89      378.51     24.52 o 
 -13   3  18      393.67      377.64     27.88 o 
 -11   3  18      138.16      151.94     18.83 o 
  -9   3  18       49.18       55.97     11.20 o 
  -7   3  18      259.08      229.65     14.25 o 
  -5   3  18      725.83      792.58     30.46 o 
  -3   3  18     1325.15     1349.62     68.00 o 
  -1   3  18      516.81      489.70     25.85 o 
   1   3  18     1011.63     1051.76     35.00 o 
   3   3  18     1714.05     1764.63     46.42 o 
   5   3  18     1281.91     1239.48     35.31 o 
   7   3  18      735.41      724.39     38.13 o 
   9   3  18        3.87       21.11     12.88 o 
  11   3  18       22.14       56.99     15.00 o 
  -8   4  18      201.23      213.22     35.31 o 
  -6   4  18       28.53       46.53     16.62 o 
  -4   4  18      968.88     1000.87     36.55 o 
  -2   4  18      781.19      825.08     31.28 o 
   0   4  18     2432.05     2562.04     88.82 o 
   2   4  18     1170.55     1216.61     40.54 o 
   4   4  18      184.17      179.07     27.85 o 
   6   4  18      655.35      581.73     33.01 o 
   8   4  18      569.73      530.58     39.64 o 
 -17   1  19      575.05      560.19     33.28 o 
 -15   1  19     1397.85     1339.12     64.96 o 
 -13   1  19      769.86      798.07     37.42 o 
 -11   1  19     1001.43     1033.68     49.04 o 
  -9   1  19     2849.45     2681.80     75.11 o 
  -7   1  19     2597.78     2514.39     54.55 o 
  -5   1  19     6815.19     6710.93    131.93 o 
  -3   1  19      222.10      237.90     16.76 o 
  -1   1  19       40.93       54.30      6.94 o 
   1   1  19     5939.32     5838.16    123.25 o 
   3   1  19     3147.91     2975.11     65.74 o 
   5   1  19     5565.10     5487.11    116.68 o 
   7   1  19     1341.83     1351.74     35.43 o 
   9   1  19      118.10      124.24     10.48 o 
  11   1  19      899.94      853.01     24.93 o 
  13   1  19      761.01      785.27     26.12 o 
  15   1  19      796.04      771.04     29.32 o 
 -14   2  19      814.15      771.79     31.32 o 
 -12   2  19       67.14       91.96     15.00 o 
 -10   2  19      112.68      100.82     12.73 o 
  -8   2  19      222.03      195.19     14.04 o 
  -6   2  19      881.73      863.66     44.06 o 
  -4   2  19     1086.05     1003.95     34.51 o 
  -2   2  19      258.78      260.01     12.00 o 
   0   2  19      807.13      823.96     22.57 o 
   2   2  19     1163.79     1174.66     29.77 o 
   4   2  19     1002.96     1008.84     29.70 o 
   6   2  19      646.27      672.53     21.84 o 
   8   2  19       87.16       80.52     10.47 o 
  10   2  19      186.71      199.10     14.46 o 
  12   2  19      418.40      424.18     25.72 o 
  14   2  19      304.73      309.87     22.85 o 
 -13   3  19      161.67      172.33     20.83 o 
 -11   3  19      315.54      331.21     42.16 o 
  -9   3  19     1207.40     1119.66     46.98 o 
  -7   3  19      440.74      447.84     23.68 o 
  -5   3  19      536.57      576.72     24.18 o 
  -3   3  19     1441.61     1447.97     44.46 o 
  -1   3  19      713.19      671.86     26.20 o 
   1   3  19     3205.84     3270.29     88.95 o 
   3   3  19      404.58      423.36     19.04 o 
   5   3  19      193.57      190.41     13.70 o 
   7   3  19     1360.20     1341.65     37.96 o 
   9   3  19      536.57      517.54     26.64 o 
  11   3  19     1590.76     1578.26     55.60 o 
  -6   4  19      357.94      366.51     27.45 o 
  -4   4  19      643.01      699.09     37.65 o 
  -2   4  19      718.47      744.61     30.10 o 
   0   4  19     1064.17     1057.43     43.46 o 
   2   4  19      117.31      105.53     17.62 o 
   4   4  19      124.57      117.95     19.45 o 
   6   4  19      105.00       98.68     31.73 o 
 -16   0  20     1100.19      984.37     95.21 o 
 -14   0  20     2243.12     2232.63    225.09 o 
 -12   0  20       50.88       48.81     15.54 o 
 -10   0  20     1464.65     1492.53     64.90 o 
  -8   0  20      873.66      940.17     47.79 o 
  -6   0  20    10213.14     9843.63    381.80 o 
  -4   0  20    15243.90    14552.21    441.55 o 
  -2   0  20       71.20       74.67     11.48 o 
   0   0  20     2183.18     2055.10     66.65 o 
   2   0  20     4231.30     4179.89    127.29 o 
   4   0  20     6225.73     5916.68    177.34 o 
   6   0  20     4676.01     4395.02    134.41 o 
   8   0  20       18.61        7.90     11.40 o 
  10   0  20       13.25       16.11     15.24 o 
  12   0  20     1092.76     1104.21     43.07 o 
  14   0  20      757.35      807.10     37.65 o 
  16   0  20      462.04      497.56     36.55 o 
 -15   1  20      424.07      410.17     30.73 o 
 -13   1  20      321.96      271.64     18.69 o 
 -11   1  20      364.18      328.79     22.39 o 
  -9   1  20     1157.32     1055.74     29.70 o 
  -7   1  20      533.24      547.84     23.17 o 
  -5   1  20      220.99      201.70     11.48 o 
  -3   1  20     2372.06     2322.11     51.86 o 
  -1   1  20      422.96      387.39     14.67 o 
   1   1  20     1455.67     1400.68     34.21 o 
   3   1  20       80.50       93.39      8.35 o 
   5   1  20        2.37        7.82      6.21 o 
   7   1  20      684.46      673.42     22.45 o 
   9   1  20      486.14      468.57     17.82 o 
  11   1  20      342.01      381.51     17.36 o 
  13   1  20      326.12      312.01     23.40 o 
  15   1  20       70.13       76.40     12.86 o 
 -14   2  20     1236.45     1207.25     49.41 o 
 -12   2  20     1014.57     1048.16     42.78 o 
 -10   2  20     1029.29     1020.39     53.61 o 
  -8   2  20     1219.54     1114.79     48.26 o 
  -6   2  20      663.32      663.39     22.51 o 
  -4   2  20     1606.63     1548.80     37.09 o 
  -2   2  20       13.12        5.38      8.97 o 
   0   2  20      164.98      178.92     10.43 o 
   2   2  20     3339.03     3437.34     75.49 o 
   4   2  20      675.25      744.05     24.35 o 
   6   2  20     2096.05     2070.95     53.54 o 
   8   2  20      956.80      917.46     28.85 o 
  10   2  20      832.90      795.31     34.11 o 
  12   2  20     1181.60     1138.50     50.10 o 
  14   2  20      347.04      366.99     25.79 o 
 -11   3  20       46.72       50.02     15.67 o 
  -9   3  20      198.53      217.21     18.98 o 
  -7   3  20      915.32      859.43     44.33 o 
  -5   3  20      963.72      933.85     33.16 o 
  -3   3  20      631.68      648.61     31.46 o 
  -1   3  20      348.87      374.50     20.40 o 
   1   3  20      419.00      389.94     20.52 o 
   3   3  20     1727.89     1627.06     49.28 o 
   5   3  20      676.39      664.79     23.89 o 
   7   3  20       97.68      106.63     14.90 o 
   9   3  20        4.74       22.28     13.82 o 
  11   3  20       14.96       32.22     14.74 o 
  -6   4  20      224.41      227.42     22.92 o 
  -4   4  20      948.83      969.57     35.67 o 
  -2   4  20      724.13      755.92     30.75 o 
   0   4  20      698.04      807.25     32.18 o 
   2   4  20     1221.49     1316.93     52.31 o 
   4   4  20        7.19       10.27     15.94 o 
 -15   1  21     1988.37     1891.21     57.27 o 
 -13   1  21     1481.53     1456.71     59.86 o 
 -11   1  21      919.75      949.84     39.83 o 
  -9   1  21     1582.31     1558.02     37.70 o 
  -7   1  21      169.88      194.08     11.65 o 
  -5   1  21     4823.87     4998.42    104.32 o 
  -3   1  21     4515.19     4519.56     94.78 o 
  -1   1  21       15.42        1.08      6.74 o 
   1   1  21     2580.79     2630.08     59.39 o 
   3   1  21     1535.71     1498.04     36.55 o 
   5   1  21     2446.12     2484.58     56.79 o 
   7   1  21     2488.76     2478.86     54.43 o 
   9   1  21       84.14      107.68     12.51 o 
  11   1  21      826.65      859.23     26.93 o 
  13   1  21      696.47      708.98     25.46 o 
 -14   2  21      160.79      179.31     18.32 o 
 -12   2  21      327.38      308.78     21.17 o 
 -10   2  21       64.62       42.92     11.43 o 
  -8   2  21      128.32      132.16     18.64 o 
  -6   2  21      998.14      973.34     38.72 o 
  -4   2  21      361.09      326.78     14.04 o 
  -2   2  21      499.67      532.95     17.84 o 
   0   2  21       20.89       12.22      6.76 o 
   2   2  21        3.05       15.26      8.27 o 
   4   2  21      960.55      908.29     36.48 o 
   6   2  21      150.62      134.28     13.55 o 
   8   2  21      414.94      434.77     20.02 o 
  10   2  21      107.43      133.39     18.44 o 
  12   2  21       49.18       52.96     15.66 o 
 -11   3  21      162.00      160.21     19.20 o 
  -9   3  21      685.79      610.40     34.89 o 
  -7   3  21      487.37      488.09     44.75 o 
  -5   3  21      851.81      909.74     33.27 o 
  -3   3  21     1108.27     1157.79     38.62 o 
  -1   3  21      518.61      586.66     35.92 o 
   1   3  21      867.07      930.89     33.55 o 
   3   3  21      778.40      747.70     28.53 o 
   5   3  21      101.21       93.12     12.93 o 
   7   3  21      285.61      310.29     23.97 o 
   9   3  21      696.29      680.19     31.28 o 
  -4   4  21      463.28      453.70     24.94 o 
  -2   4  21      339.34      354.35     34.86 o 
   0   4  21      395.70      426.02     24.37 o 
   2   4  21      496.85      478.89     38.29 o 
 -14   0  22     2852.96     2735.16    112.21 o 
 -12   0  22     1553.70     1520.93     64.17 o 
 -10   0  22     1828.17     1779.61     59.93 o 
  -8   0  22     1508.12     1456.88     50.91 o 
  -6   0  22      485.64      498.39     25.33 o 
  -4   0  22    10619.43    10988.41    301.05 o 
  -2   0  22     5349.34     5349.56    162.12 o 
   0   0  22     4778.02     4878.78    148.52 o 
   2   0  22     4344.18     4463.86    136.66 o 
   4   0  22      214.80      144.02     19.82 o 
   6   0  22      354.82      318.97     24.85 o 
   8   0  22      148.61      118.73     15.58 o 
  10   0  22      785.66      853.56     39.55 o 
  12   0  22     1604.62     1553.46     55.15 o 
  14   0  22      794.16      786.28     38.47 o 
 -15   1  22      165.46      201.29     22.90 o 
 -13   1  22        7.28        9.97     11.52 o 
 -11   1  22       14.25       26.97      9.75 o 
  -9   1  22      630.78      649.82     21.21 o 
  -7   1  22        1.89        7.00      7.13 o 
  -5   1  22      296.92      316.71     16.20 o 
  -3   1  22        1.03       14.94      6.95 o 
  -1   1  22      543.59      547.51     18.15 o 
   1   1  22      520.41      523.95     17.59 o 
   3   1  22       31.42       37.01      8.58 o 
   5   1  22      160.86      148.79     10.35 o 
   7   1  22      343.91      364.11     15.72 o 
   9   1  22      550.39      513.00     20.25 o 
  11   1  22      167.67      177.55     13.83 o 
  13   1  22      160.03      174.77     15.13 o 
 -12   2  22      236.88      250.78     18.40 o 
 -10   2  22     1891.86     1948.72     55.04 o 
  -8   2  22      802.59      811.89     27.32 o 
  -6   2  22      301.10      306.89     16.14 o 
  -4   2  22      741.54      775.30     24.77 o 
  -2   2  22      229.00      268.96     12.99 o 
   0   2  22      227.63      237.51     19.92 o 
   2   2  22     1717.30     1765.97     47.19 o 
   4   2  22     1715.87     1783.50     47.57 o 
   6   2  22     2056.94     2050.98     60.86 o 
   8   2  22     1405.62     1397.70     50.92 o 
  10   2  22      373.08      403.93     29.43 o 
  12   2  22      605.99      693.40     40.22 o 
  -9   3  22      386.42      385.28     22.70 o 
  -7   3  22      970.99      998.17     40.44 o 
  -5   3  22      450.93      447.70     41.06 o 
  -3   3  22      289.32      298.47     26.10 o 
  -1   3  22      461.23      486.19     31.69 o 
   1   3  22      378.76      412.58     22.43 o 
   3   3  22      294.50      301.83     19.16 o 
   5   3  22      167.55      174.15     20.74 o 
   7   3  22       31.62       36.49     19.10 o 
   9   3  22       94.46       82.70     16.85 o 
 -13   1  23     1007.69     1026.70     37.32 o 
 -11   1  23      766.78      780.09     25.47 o 
  -9   1  23     4931.18     5020.21    134.73 o 
  -7   1  23      278.13      282.56     18.11 o 
  -5   1  23       27.56       28.41     11.00 o 
  -3   1  23     2465.82     2519.41     56.54 o 
  -1   1  23     1455.84     1547.90     38.35 o 
   1   1  23     3872.45     3969.52     86.94 o 
   3   1  23     1480.20     1617.37     39.84 o 
   5   1  23      128.59      191.98     11.67 o 
   7   1  23      877.02      848.57     24.87 o 
   9   1  23      583.25      586.57     21.99 o 
  11   1  23      671.45      709.24     25.28 o 
  13   1  23      661.30      702.16     28.08 o 
 -12   2  23      256.56      264.26     19.16 o 
 -10   2  23      874.49      875.72     29.83 o 
  -8   2  23       92.35      109.67     13.62 o 
  -6   2  23      284.45      311.27     22.38 o 
  -4   2  23        3.56       11.68     10.39 o 
  -2   2  23      125.90      163.17     10.94 o 
   0   2  23      580.03      589.20     22.53 o 
   2   2  23       41.22       37.90      9.90 o 
   4   2  23       77.23       62.52     10.66 o 
   6   2  23      243.44      275.67     16.69 o 
   8   2  23      245.86      286.69     17.35 o 
  10   2  23      299.16      281.25     18.05 o 
  -9   3  23      586.22      555.85     56.95 o 
  -7   3  23      496.52      526.12     32.93 o 
  -5   3  23      727.12      775.82     67.24 o 
  -3   3  23      721.90      743.79     29.50 o 
  -1   3  23      299.66      327.52     20.37 o 
   1   3  23      674.07      717.94     37.91 o 
   3   3  23      346.33      366.08     21.41 o 
   5   3  23      416.78      452.23     23.53 o 
   7   3  23      579.61      636.03     40.21 o 
 -14   0  24     1049.38      986.76     43.21 o 
 -12   0  24      799.08      732.99     35.27 o 
 -10   0  24     1329.03     1374.01     51.08 o 
  -8   0  24     3394.60     3552.28    107.61 o 
  -6   0  24      108.94      133.46     15.57 o 
  -4   0  24      461.40      460.24     25.31 o 
  -2   0  24     5636.54     5540.58    168.63 o 
   0   0  24     2244.75     2290.68     75.37 o 
   2   0  24     2717.96     2716.40     87.55 o 
   4   0  24       66.55       50.94     12.01 o 
   6   0  24       21.84       19.90     10.61 o 
   8   0  24      847.19      760.33     41.08 o 
  10   0  24      778.15      753.10     44.09 o 
  12   0  24      525.87      500.06     29.92 o 
 -13   1  24       34.80       24.94     12.54 o 
 -11   1  24       86.43       69.92     12.13 o 
  -9   1  24      324.54      327.89     19.52 o 
  -7   1  24      309.49      322.48     24.64 o 
  -5   1  24       57.65       37.29      8.59 o 
  -3   1  24      149.18      154.62     11.13 o 
  -1   1  24      319.26      346.77     23.83 o 
   1   1  24     1528.06     1546.14     38.68 o 
   3   1  24      104.52      137.82     10.54 o 
   5   1  24      153.23      166.02     12.13 o 
   7   1  24        1.72        3.48      8.05 o 
   9   1  24      113.11       89.91     12.13 o 
  11   1  24      152.01      128.79     13.60 o 
 -10   2  24      748.39      830.62     29.14 o 
  -8   2  24     2482.15     2477.49     63.24 o 
  -6   2  24      212.18      236.01     18.43 o 
  -4   2  24      531.86      566.68     34.48 o 
  -2   2  24       35.73       30.53     11.06 o 
   0   2  24      759.75      827.00     33.89 o 
   2   2  24     2318.28     2466.63     63.06 o 
   4   2  24     1400.56     1416.34     40.77 o 
   6   2  24     1409.36     1422.87     40.84 o 
   8   2  24      883.13      883.68     40.78 o 
  10   2  24      612.14      642.93     29.49 o 
  -7   3  24      608.90      537.55     43.19 o 
  -5   3  24      395.13      361.38     22.11 o 
  -3   3  24       41.22       50.43     14.65 o 
  -1   3  24      144.59      146.43     15.73 o 
   1   3  24      127.18      115.88     14.93 o 
   3   3  24       77.72       91.38     14.15 o 
   5   3  24       79.61      103.55     14.49 o 
 -11   1  25      176.62      192.44     15.64 o 
  -9   1  25     1585.73     1653.65     45.30 o 
  -7   1  25     1918.11     1972.48     47.90 o 
  -5   1  25      216.46      265.41     21.65 o 
  -3   1  25     1436.71     1508.34     55.17 o 
  -1   1  25      966.46     1049.63     29.14 o 
   1   1  25     1566.29     1734.31     42.74 o 
   3   1  25      815.72      811.17     24.54 o 
   5   1  25      156.97      204.19     12.77 o 
   7   1  25      728.77      763.88     25.19 o 
   9   1  25     1243.83     1247.13     40.55 o 
  11   1  25      860.31      908.73     31.88 o 
 -10   2  25     1563.58     1638.80     66.00 o 
  -8   2  25      524.97      561.53     31.84 o 
  -6   2  25       10.01        9.90      9.58 o 
  -4   2  25        1.79       21.14     11.97 o 
  -2   2  25        4.60       24.24     11.13 o 
   0   2  25      405.77      388.38     19.63 o 
   2   2  25      294.70      251.10     25.49 o 
   4   2  25      130.12      155.41     14.25 o 
   6   2  25      168.90      185.91     14.97 o 
   8   2  25      257.80      265.38     17.97 o 
  -5   3  25     1156.00     1316.41     44.55 o 
  -3   3  25      795.34      810.53     33.76 o 
  -1   3  25       47.11       61.86     22.25 o 
   1   3  25      336.08      340.65     21.84 o 
   3   3  25      658.60      724.87     30.73 o 
 -12   0  26      654.23      640.87     40.38 o 
 -10   0  26      600.22      723.20     34.99 o 
  -8   0  26     1277.99     1324.57     56.31 o 
  -6   0  26      791.43      892.80     38.24 o 
  -4   0  26     1039.29     1178.18     45.68 o 
  -2   0  26     1158.98     1223.92     78.56 o 
   0   0  26     1127.79     1215.57     46.99 o 
   2   0  26      343.27      396.32     24.78 o 
   4   0  26      206.03      233.04     19.28 o 
   6   0  26       97.66      129.86     16.25 o 
   8   0  26      433.35      518.65     30.76 o 
  10   0  26      885.74      817.48     37.68 o 
 -11   1  26       35.63       28.34     11.95 o 
  -9   1  26      148.10      160.87     15.11 o 
  -7   1  26       24.91       32.68      9.85 o 
  -5   1  26      366.66      360.07     24.77 o 
  -3   1  26       89.10      112.73     11.34 o 
  -1   1  26      434.07      465.64     18.63 o 
   1   1  26     1119.36     1089.02     30.33 o 
   3   1  26      317.70      319.21     15.35 o 
   5   1  26        4.89        3.87      9.21 o 
   7   1  26       31.76       45.38     10.35 o 
   9   1  26       41.18       46.20     12.78 o 
  -8   2  26      546.86      603.50     24.77 o 
  -6   2  26      264.03      279.57     19.51 o 
  -4   2  26     1223.32     1304.38     69.76 o 
  -2   2  26     1358.08     1372.04     44.96 o 
   0   2  26      351.47      374.69     21.79 o 
   2   2  26     1104.87     1199.59     36.95 o 
   4   2  26      498.52      546.05     23.40 o 
   6   2  26      753.24      766.67     28.52 o 
  -9   1  27      724.54      859.69     30.08 o 
  -7   1  27      566.22      599.73     22.54 o 
  -5   1  27      669.88      704.08     23.66 o 
  -3   1  27     1416.75     1650.19     42.11 o 
  -1   1  27      903.52      998.51     29.09 o 
   1   1  27      354.40      416.99     18.08 o 
   3   1  27      392.53      434.73     20.73 o 
   5   1  27      463.79      438.84     21.33 o 
   7   1  27      726.25      805.29     29.67 o 
  -6   2  27        1.15        9.07     16.70 o 
  -4   2  27       29.54       29.80     13.05 o 
  -2   2  27       63.85       62.17     13.40 o 
   0   2  27      150.25      183.19     25.55 o 
   2   2  27      196.17      209.52     17.43 o 
   4   2  27       74.96      101.23     13.34 o 
   6   2  27       94.15      115.68     23.20 o 
  -8   0  28     1042.41     1206.00     54.80 o 
  -6   0  28      211.21      262.10     22.44 o 
  -4   0  28      476.58      482.48     35.00 o 
  -2   0  28      535.34      669.93     32.91 o 
   0   0  28      214.17      278.70     21.62 o 
   2   0  28      550.58      602.79     30.86 o 
   4   0  28      371.77      396.75     25.14 o 
   6   0  28      808.91      880.29     39.00 o 
   8   0  28      155.68      225.41     22.82 o 
  -7   1  28        0.33        7.18     10.60 o 
  -5   1  28       31.23       41.39     10.39 o 
  -3   1  28      154.22      143.34     12.50 o 
  -1   1  28      515.72      570.43     21.49 o 
   1   1  28      166.42      170.06     14.87 o 
   3   1  28      101.15       99.95     12.65 o 
   5   1  28       57.60       75.84     12.64 o 
   7   1  28       13.07       16.52     13.57 o 
  -4   2  28     1004.16     1042.98     37.91 o 
  -2   2  28     1172.86     1178.71     41.50 o 
   0   2  28      371.02      436.75     24.53 o 
   2   2  28      170.45      162.62     16.76 o 
  -5   1  29      693.56      831.94     27.51 o 
  -3   1  29      940.32     1040.31     34.16 o 
  -1   1  29      339.51      384.91     18.35 o 
   1   1  29      118.61      135.39     14.25 o 
   3   1  29      150.95      166.91     15.00 o 
   5   1  29     1057.88     1323.45     49.55 o 
  -4   0  30      198.55      233.34     21.63 o 
  -2   0  30      406.06      499.38     43.92 o 
   0   0  30      472.61      618.83     46.12 o 
   2   0  30      205.13      224.06     21.25 o 
  -1   1  30       35.41       32.30     11.91 o 
   1   1  30      235.30      320.91     19.45 o 
                                                 
